# Supplementary material for: Prion-like Properties of Short Isoforms of Human Chromatin Modifier PHC3
Source: Int J Mol Sci. 2025 Feb 11;26(4):1512. doi: 10.3390/ijms26041512 (PMC11855497; doi:10.3390/ijms26041512)
Supplement: Supplementary file 1 [file ijms-26-01512-s001.zip]

Archive with 5 entries (5 files):
- 2025 PHC3 Dataset Descriptions.pdf
- 2025 PHC3 Dataset S1 Gene counts for expression analysis.xlsx
- 2025 PHC3 Dataset S2 List of differentially expressed genes.xlsx
- 2025 PHC3 Dataset S3 Expression of the ubiquitin-proteasome system genes.xlsx
- ijms-3424420-supplementary.pdf
