# Supplementary material for: Prion-like Properties of Short Isoforms of Human Chromatin Modifier PHC3
Source: Int J Mol Sci. 2025 Feb 11;26(4):1512. doi: 10.3390/ijms26041512 (PMC11855497; doi:10.3390/ijms26041512)
Supplement: Supplementary file 1 [file ijms-26-01512-s001.zip › 2025 PHC3 Dataset S1 Gene counts for expression analysis.xlsx]

## Sheet: S1. Gene Counts for expre
gene_id	S1_EGFP	S2_EGFP	S3_EGFP	S4_EGFP	S5_EGFP	S6_EGFP	S7_PHC3(5-1)-EGFP	S8_PHC3(5-1)-EGFP	S9_PHC3(5-1)-EGFP	S10_PHC3(5-1)-EGFP	S11_PHC3(5-1)-EGFP	S12_PHC3(5-1)-EGFP
ENSG00000279928	1	3	3	0	0	0	0	0	0	3	0	2
ENSG00000228037	2	0	4	0	2	3	0	1	1	0	2	0
ENSG00000142611	665	626	526	395	432	554	509	577	516	647	428	400
ENSG00000284616	0	0	0	0	0	0	0	0	0	0	0	0
ENSG00000157911	644	670	613	536	659	658	518	608	646	621	519	404
ENSG00000269896	28	39	59	46	37	32	36	39	37	47	45	29
ENSG00000228463	3	1	7	6	2	6	10	10	4	8	4	5
ENSG00000260972	0	0	0	0	0	0	0	0	0	0	0	0
ENSG00000224340	0	0	0	0	0	0	0	0	0	2	0	0
ENSG00000226374	0	0	0	0	0	0	0	0	0	0	0	0
ENSG00000229280	0	0	0	0	0	0	2	0	0	0	0	0
ENSG00000142655	1746	1640	1504	1129	1675	1530	912	1509	1518	1495	855	802
ENSG00000232596	0	0	0	0	0	0	0	0	0	0	0	0
ENSG00000235054	0	0	0	0	0	0	0	0	0	0	0	2
ENSG00000231510	0	0	0	0	0	0	0	0	0	0	0	0
ENSG00000149527	32	21	21	24	12	20	10	18	13	18	10	8
ENSG00000284739	0	0	0	0	0	0	0	0	0	0	0	0
ENSG00000171621	426	328	278	233	302	288	206	310	272	310	128	154
ENSG00000272235	2	10	0	0	2	4	4	0	0	0	4	2
ENSG00000284694	0	0	0	0	0	0	0	0	0	0	0	0
ENSG00000224387	1	2	0	0	2	2	0	4	4	0	0	0
ENSG00000142583	0	0	0	4	2	2	0	2	0	2	0	2
ENSG00000284674	0	0	0	0	0	0	0	0	0	0	0	0
ENSG00000224338	0	0	0	0	0	0	0	0	0	0	0	0
ENSG00000287727	0	0	0	0	0	2	0	0	0	0	0	2
ENSG00000286448	0	0	0	0	0	0	0	0	0	0	0	0
ENSG00000284703	2	2	2	2	0	4	2	0	0	0	0	0
ENSG00000226457	1	4	2	0	0	2	3	2	0	2	0	0
ENSG00000173614	648	629	496	453	545	627	491	513	531	651	454	374
ENSG00000215720	0	2	0	0	0	1	1	2	0	0	0	0
ENSG00000241326	0	0	0	0	0	0	0	0	0	0	0	0
ENSG00000233623	0	0	0	0	0	1	0	2	0	0	0	0
ENSG00000162592	3	3	1	2	2	3	9	1	2	5	2	1
ENSG00000204624	31	25	17	27	22	20	21	30	22	30	16	19
ENSG00000142606	3	9	4	2	2	2	2	4	5	6	2	1
ENSG00000225931	0	0	0	0	0	3	2	4	0	0	0	0
ENSG00000171729	294	319	302	205	294	318	294	262	322	338	238	210
ENSG00000279457	612	569	529	371	495	490	342	489	472	463	314	230
ENSG00000229393	0	9	1	2	0	0	3	3	2	4	1	1
ENSG00000037637	1646	1600	1362	1000	1424	1388	1141	1287	1395	1405	1077	1035
ENSG00000287586	0	0	0	2	0	0	0	0	0	0	0	0
ENSG00000159423	811	738	716	538	770	683	501	714	785	809	548	471
ENSG00000227169	0	0	0	0	0	0	0	0	0	0	0	0
ENSG00000283356	0	0	0	0	0	0	0	0	0	0	0	0
ENSG00000157916	4533	4158	4043	3047	4378	4006	3294	4145	4381	4432	3010	2867
ENSG00000157881	1369	1364	1238	1011	1292	1259	993	1152	1181	1216	860	837
ENSG00000238290	2	0	1	0	0	0	0	4	0	2	0	0
ENSG00000225387	0	0	0	0	0	0	0	0	0	0	0	0
ENSG00000048707	1065	1071	962	730	674	933	912	1053	945	1171	845	785
ENSG00000225196	0	0	0	0	0	0	0	0	0	0	0	0
ENSG00000162444	23	19	12	9	13	14	1	6	9	5	2	1
ENSG00000279625	2	8	4	2	7	0	2	0	8	6	0	1
ENSG00000180758	274	305	208	214	218	236	232	246	228	254	184	149
ENSG00000184677	3040	2671	2485	1841	2109	2583	2444	2642	2408	3004	1824	1881
ENSG00000288398	271	261	190	148	173	206	192	146	167	147	154	112
ENSG00000224621	2	0	5	1	0	2	1	1	0	0	1	0
ENSG00000285833	0	0	0	0	0	0	0	0	0	0	0	0
ENSG00000131697	690	707	636	498	630	653	505	590	585	541	438	399
ENSG00000284692	0	0	0	0	0	0	4	0	1	0	0	0
ENSG00000284745	0	0	0	0	0	0	0	0	0	0	0	0
ENSG00000280222	2	0	0	0	2	2	0	4	0	0	0	2
ENSG00000285945	0	0	0	0	0	0	0	0	0	0	0	0
ENSG00000197921	398	462	332	272	460	412	210	350	373	315	270	173
ENSG00000233755	2	0	0	0	0	0	4	0	0	0	0	0
ENSG00000233929	5	4	5	2	5	0	2	3	1	3	4	0
ENSG00000234166	0	0	0	0	0	0	0	0	0	0	0	0
ENSG00000235282	0	0	0	0	0	0	0	0	0	0	0	0
ENSG00000055070	6845	5847	5508	4381	6125	5784	3819	6121	5851	6278	3685	3697
ENSG00000175087	1339	1236	1107	839	1181	1303	1223	1181	1306	1313	1279	1090
ENSG00000230035	0	0	0	0	0	0	0	0	0	0	0	0
ENSG00000225643	29	14	13	23	27	18	20	16	24	25	14	4
ENSG00000284666	0	0	0	0	0	0	0	0	0	0	0	0
ENSG00000228943	0	0	0	0	0	0	0	0	0	0	0	0
ENSG00000234397	0	0	0	0	0	0	0	0	0	0	0	0
ENSG00000284309	0	0	0	0	0	2	0	0	0	0	0	1
ENSG00000162511	8	3	10	0	13	2	4	8	0	2	2	2
ENSG00000158014	0	2	3	0	2	2	0	0	4	1	0	4
ENSG00000204138	3352	3223	2469	2075	2598	3089	2958	2973	2791	3204	2313	2603
ENSG00000233419	0	0	0	0	0	0	0	0	0	0	0	0
ENSG00000235263	0	0	0	0	0	0	0	0	0	0	0	0
ENSG00000228176	1	0	0	0	0	0	0	0	0	0	0	0
ENSG00000231251	0	0	0	0	0	0	0	0	0	0	0	0
ENSG00000142675	138	108	116	76	123	85	110	151	150	148	92	68
ENSG00000197245	12	11	20	14	29	23	10	26	8	20	16	14
ENSG00000130772	2656	2235	2081	1724	2602	2232	1601	1740	1817	1946	1454	1294
ENSG00000215899	0	0	0	0	0	0	0	0	0	0	0	0
ENSG00000271398	4	1	6	0	9	4	2	0	9	8	4	5
ENSG00000225011	0	0	0	0	0	0	0	0	0	0	0	0
ENSG00000235069	0	0	0	0	0	0	0	0	0	0	0	0
ENSG00000284676	0	0	0	0	0	0	0	0	0	0	0	0
ENSG00000237058	2	3	0	0	0	0	2	2	0	0	0	0
ENSG00000233399	0	0	0	0	0	0	0	0	0	0	0	0
ENSG00000090020	768	687	598	492	533	583	488	663	608	598	388	399
ENSG00000157978	643	720	634	485	581	678	699	581	666	609	526	445
ENSG00000130770	4651	4013	3826	2913	4402	3921	3449	4260	4378	4307	2716	2307
ENSG00000229044	1	0	0	0	0	0	2	0	0	0	1	0
ENSG00000162512	1873	1750	1646	1322	1544	1602	1521	1861	1906	1875	1367	1160
ENSG00000158006	419	344	357	237	341	334	340	357	322	362	266	284
ENSG00000214812	0	0	0	0	0	0	0	0	0	0	0	0
ENSG00000126698	30789	27355	25820	20305	30175	27572	29991	31491	33339	34375	23159	20681
ENSG00000229447	7	7	0	4	0	4	6	4	3	4	3	6
ENSG00000229607	0	0	1	0	2	0	0	0	0	2	0	0
ENSG00000130766	9506	9353	8818	7380	9530	8317	4358	7688	7487	8044	4379	4265
ENSG00000168528	174	236	190	139	190	182	157	216	185	157	118	125
ENSG00000196581	0	0	0	0	0	0	0	0	0	0	0	0
ENSG00000169403	266	211	167	137	208	182	72	137	154	172	78	103
ENSG00000084628	300	162	188	153	183	197	191	197	190	197	162	142
ENSG00000060688	7222	6274	5799	4637	6547	6086	5356	6410	6469	6633	4669	4269
ENSG00000171612	2842	2606	2420	1889	2804	2806	2197	2858	2932	2974	2227	2029
ENSG00000270927	0	0	0	0	0	0	0	0	0	0	0	0
ENSG00000188910	0	2	0	2	0	2	2	0	0	0	0	0
ENSG00000230523	0	0	0	4	0	0	4	0	0	0	0	0
ENSG00000158161	2938	2411	2378	1809	2066	2427	2884	2869	2547	2976	2225	1938
ENSG00000142684	0	0	0	0	0	0	0	0	0	0	0	0
ENSG00000121769	57	62	31	25	37	56	66	48	56	59	44	49
ENSG00000142627	1290	1291	1148	897	1229	1070	726	1084	1023	1132	618	625
ENSG00000284668	1	2	5	8	4	8	10	12	2	2	6	0
ENSG00000233234	0	0	0	0	0	0	0	0	0	0	0	0
ENSG00000142632	57	79	67	39	51	71	53	61	74	50	49	39
ENSG00000234593	0	0	0	0	2	0	0	0	1	0	0	0
ENSG00000270605	132	80	80	59	112	92	145	106	127	103	104	88
ENSG00000189337	551	514	500	298	444	516	436	449	469	540	357	336
ENSG00000235143	0	0	0	0	0	0	0	0	0	0	0	0
ENSG00000225478	0	0	0	0	0	0	0	0	0	0	0	0
ENSG00000028137	0	2	2	2	0	6	0	0	4	0	0	0
ENSG00000204464	0	0	0	0	0	0	0	0	0	0	0	0
ENSG00000233372	0	0	2	2	0	0	0	0	0	0	0	0
ENSG00000283259	0	0	0	0	0	0	4	0	0	0	0	0
ENSG00000284543	0	1	5	0	0	4	4	3	0	4	0	0
ENSG00000130939	1223	1211	1094	802	938	1224	1218	1303	1106	1291	855	918
ENSG00000175147	12	12	5	7	2	8	4	16	12	12	10	8
ENSG00000127472	0	0	0	0	0	0	2	0	0	0	0	0
ENSG00000060656	2839	2625	2510	1894	2335	2621	2133	2571	2435	2439	1935	1656
ENSG00000163867	378	413	354	240	362	428	445	427	454	498	433	394
ENSG00000232768	2	0	0	1	3	0	0	1	0	0	3	2
ENSG00000230214	0	0	0	0	0	0	0	0	0	0	0	0
ENSG00000189280	8	14	13	10	14	11	6	8	12	16	8	3
ENSG00000134698	1042	920	876	648	752	835	887	827	918	974	822	699
ENSG00000272420	6	7	4	4	6	4	6	6	0	19	0	7
ENSG00000132881	77	93	68	46	65	74	62	37	79	71	36	34
ENSG00000273274	160	165	102	88	102	110	124	167	105	148	138	142
ENSG00000236648	0	1	0	0	0	0	0	2	0	0	1	0
ENSG00000232273	4	5	2	4	4	4	0	6	2	0	0	2
ENSG00000009709	80	62	38	60	62	74	44	100	97	104	65	70
ENSG00000287396	16	10	6	4	12	16	7	12	2	8	0	4
ENSG00000158008	29	12	28	17	21	16	36	44	27	15	16	14
ENSG00000130940	301	261	242	222	218	291	239	283	244	277	157	181
ENSG00000163879	29	14	20	20	16	24	18	17	20	23	9	13
ENSG00000227527	11	15	5	5	4	4	0	2	12	9	8	8
ENSG00000116954	1919	1631	1645	1404	1961	1937	1741	1879	1895	2001	1612	1498
ENSG00000228589	24	26	30	15	16	36	14	16	25	32	18	34
ENSG00000163873	27	26	22	21	18	16	22	14	10	16	22	13
ENSG00000117215	0	0	0	2	0	0	0	0	8	2	2	4
ENSG00000230163	0	0	0	0	0	0	0	0	0	0	0	0
ENSG00000227538	0	0	2	0	0	0	0	0	0	0	0	2
ENSG00000044012	0	0	0	0	0	0	0	0	0	0	0	0
ENSG00000179051	11869	10771	9703	7849	9796	9979	7742	10209	9859	10826	7147	7317
ENSG00000215895	2	2	2	4	0	2	0	0	0	0	0	0
ENSG00000284650	0	0	0	0	0	0	2	0	0	0	0	0
ENSG00000237329	2	0	0	0	0	0	0	2	1	2	0	2
ENSG00000236948	0	0	0	0	0	0	0	0	0	0	0	0
ENSG00000126067	9900	9124	8556	6540	9650	9120	8351	9950	9846	10330	6983	6598
ENSG00000274944	0	0	0	0	0	0	1	0	1	0	0	0
ENSG00000272078	47	41	41	24	42	28	24	48	25	36	43	24
ENSG00000230451	0	0	0	0	0	0	0	0	0	0	0	0
ENSG00000231606	0	0	0	0	0	0	0	0	0	0	0	0
ENSG00000215900	4	2	2	0	5	6	0	0	2	1	0	1
ENSG00000284632	0	11	0	4	7	2	6	9	8	4	2	6
ENSG00000241014	6	1	0	1	0	1	1	2	2	9	1	2
ENSG00000054118	9916	10076	8746	6643	8397	9780	9644	9146	9218	9936	6962	6783
ENSG00000254553	0	0	1	2	1	2	0	2	0	0	0	0
ENSG00000284653	0	0	0	0	0	0	0	0	0	0	0	0
ENSG00000237749	6	4	6	6	6	4	5	8	6	2	2	0
ENSG00000276747	0	0	0	0	0	0	0	0	0	0	0	0
ENSG00000284705	0	0	2	0	0	0	0	0	0	0	0	0
ENSG00000228776	0	0	0	2	0	0	0	0	0	0	0	0
ENSG00000159339	0	0	0	0	0	0	0	0	0	0	0	0
ENSG00000261781	0	0	0	0	0	0	0	0	0	0	0	0
ENSG00000284743	0	0	0	0	0	0	0	0	0	0	0	0
ENSG00000158315	13	4	5	3	17	8	26	13	27	9	8	13
ENSG00000186973	17	9	16	13	7	12	14	6	9	13	19	10
ENSG00000146463	3104	2758	2542	1840	2180	2749	2885	2589	2421	2765	2189	2153
ENSG00000271741	0	0	0	0	0	0	0	0	0	0	0	0
ENSG00000142686	498	355	348	228	372	296	214	381	412	414	273	302
ENSG00000224751	0	0	0	0	0	0	0	0	2	0	0	0
ENSG00000117148	18	36	4	12	25	22	10	22	16	20	20	12
ENSG00000230585	26	13	16	10	7	16	2	18	9	14	2	5
ENSG00000117000	4359	3758	3458	2813	2813	4096	4039	3468	3548	4168	2852	2674
ENSG00000284989	0	0	0	0	0	0	0	0	0	0	0	0
ENSG00000231630	2	2	2	0	0	0	0	0	0	0	1	0
ENSG00000092853	3976	3355	2991	2152	3231	3088	2819	3248	3452	3874	2335	2421
ENSG00000255811	0	1	0	0	2	0	0	0	0	0	0	0
ENSG00000134697	13437	11727	11061	8740	11355	12019	11264	12798	13346	14132	8741	7581
ENSG00000187513	0	0	0	0	0	0	4	0	0	0	0	2
ENSG00000225142	0	0	0	0	0	0	1	0	0	0	0	0
ENSG00000230138	0	0	0	0	0	0	0	0	0	0	0	0
ENSG00000223390	2	5	3	0	0	7	4	0	4	4	1	2
ENSG00000284720	0	0	0	0	0	0	0	0	0	0	0	0
ENSG00000225671	0	0	0	0	0	0	0	0	0	0	0	0
ENSG00000116151	306	288	255	225	283	278	236	237	250	258	180	179
ENSG00000006555	0	1	2	0	1	3	0	2	0	0	1	0
ENSG00000236111	0	1	0	0	0	0	2	8	0	0	0	0
ENSG00000066056	0	1	2	0	2	0	2	0	4	2	0	0
ENSG00000214114	775	702	696	464	665	756	868	643	628	740	725	531
ENSG00000116544	78	67	57	60	58	76	37	48	58	50	34	45
ENSG00000231900	0	0	0	0	0	0	0	0	0	0	0	0
ENSG00000236723	2	1	6	1	2	6	2	6	2	4	4	5
ENSG00000232467	0	0	0	0	0	0	0	0	0	0	0	0
ENSG00000117016	919	878	826	658	693	841	846	905	916	921	720	605
ENSG00000169213	202	192	142	134	160	157	178	173	159	200	110	104
ENSG00000163866	1514	1286	1294	912	1462	1408	1211	1155	1360	1425	954	948
ENSG00000237130	0	0	0	0	0	0	0	0	0	0	0	0
ENSG00000232335	1	0	0	0	1	0	3	2	3	0	0	2
ENSG00000260971	0	1	0	0	0	0	0	0	0	2	2	2
ENSG00000284696	0	0	0	0	0	0	0	0	0	0	0	0
ENSG00000238242	0	0	0	0	0	0	0	0	0	0	0	0
ENSG00000285839	0	0	0	0	0	0	0	0	0	0	0	0
ENSG00000232762	0	0	0	0	0	0	0	0	0	0	0	0
ENSG00000162384	1373	1364	1183	829	1354	1330	1216	1259	1336	1283	1133	934
ENSG00000162391	0	8	0	0	1	3	4	7	3	1	0	1
ENSG00000117859	4122	4024	3611	2666	3246	3917	4734	3518	3850	4096	3168	2928
ENSG00000228121	0	0	0	0	0	0	0	0	0	0	0	0
ENSG00000253313	0	10	19	12	0	12	4	8	4	13	8	4
ENSG00000162396	709	555	566	370	531	500	416	469	482	481	356	311
ENSG00000284686	0	2	0	0	0	2	2	0	4	2	0	1
ENSG00000162378	991	1070	924	691	869	1086	1227	932	952	1040	1014	1000
ENSG00000233079	0	0	0	0	0	0	0	0	0	0	0	0
ENSG00000259818	2	0	6	2	4	2	2	4	4	2	4	0
ENSG00000229444	0	1	0	0	0	0	6	1	0	3	0	2
ENSG00000240563	0	2	0	0	0	0	2	0	0	0	0	0
ENSG00000234318	0	0	0	0	2	0	0	0	0	0	0	0
ENSG00000284773	4	18	12	4	14	20	15	14	18	14	10	12
ENSG00000234481	0	0	0	0	0	0	0	0	0	0	0	0
ENSG00000117862	438	400	425	300	408	391	207	399	446	391	212	207
ENSG00000235612	0	0	0	0	0	0	0	0	0	0	0	0
ENSG00000228369	1	2	0	0	4	3	6	1	0	1	3	3
ENSG00000227485	0	0	0	0	0	0	0	0	0	0	0	0
ENSG00000224609	21	24	23	21	18	18	57	21	36	37	17	20
ENSG00000235545	6	4	3	3	2	5	0	9	2	8	5	1
ENSG00000236646	0	0	0	0	0	0	0	0	0	0	0	0
ENSG00000232198	0	0	0	0	0	0	0	0	0	0	0	0
ENSG00000238063	0	0	0	0	0	0	0	0	0	0	0	2
ENSG00000227104	0	0	0	0	0	0	0	0	0	0	0	0
ENSG00000243725	230	273	240	190	215	208	132	240	235	262	164	124
ENSG00000171872	0	0	0	0	0	4	0	0	0	0	2	0
ENSG00000162407	306	275	254	211	277	290	300	352	354	336	314	333
ENSG00000285079	0	0	0	0	0	0	0	0	0	0	0	0
ENSG00000163877	1602	1431	1289	996	1233	1438	1216	1494	1391	1384	1082	969
ENSG00000228929	34	50	40	16	26	68	16	42	46	38	12	30
ENSG00000224570	0	8	4	0	2	4	6	4	2	4	4	11
ENSG00000224980	0	0	0	0	0	0	0	0	0	2	0	0
ENSG00000278967	0	3	2	0	0	2	2	0	0	0	2	0
ENSG00000157184	351	383	345	253	373	289	300	319	359	348	210	226
ENSG00000198815	3420	3165	2962	2227	2565	3299	3465	3306	3159	3551	2767	2643
ENSG00000134744	3284	2982	2646	1948	2369	2998	3145	3012	2966	3399	2584	2413
ENSG00000233910	0	0	0	0	0	0	0	0	0	0	0	0
ENSG00000287703	0	0	2	0	2	0	0	0	0	0	2	0
ENSG00000283039	2	0	2	2	0	2	0	4	0	0	0	0
ENSG00000229032	0	0	0	0	0	0	0	0	0	0	0	0
ENSG00000229294	0	1	0	0	0	0	2	1	0	0	0	0
ENSG00000234088	0	0	0	0	0	0	0	0	0	0	0	0
ENSG00000236973	0	0	0	0	0	0	0	0	0	0	0	0
ENSG00000277397	0	0	0	0	0	0	0	0	0	0	0	0
ENSG00000235446	0	0	0	0	0	0	0	0	0	0	0	0
ENSG00000162385	6558	5548	5292	4216	6847	5792	4353	6180	6640	6698	4384	3380
ENSG00000234264	18	20	20	14	12	23	31	20	25	23	14	16
ENSG00000223883	0	2	2	2	2	2	0	0	0	0	0	0
ENSG00000237227	0	0	0	0	0	0	0	0	0	0	0	0
ENSG00000275350	0	0	0	0	0	0	0	0	0	0	0	0
ENSG00000116652	8	9	2	4	9	11	6	11	8	12	9	15
ENSG00000123080	2865	2562	2465	1731	2696	2785	2427	2715	2713	2711	2041	1913
ENSG00000285778	0	0	0	0	0	0	0	0	0	0	0	0
ENSG00000233407	0	0	0	0	0	0	0	0	0	0	0	0
ENSG00000225675	0	1	2	2	1	0	4	2	2	0	0	2
ENSG00000237622	0	0	0	0	0	0	0	0	0	0	2	0
ENSG00000162598	0	0	0	0	0	0	0	0	0	0	0	2
ENSG00000280317	0	0	0	0	0	0	0	0	0	0	0	0
ENSG00000162415	223	198	193	134	147	165	167	163	174	181	102	146
ENSG00000162600	651	543	554	376	501	614	824	532	601	656	577	485
ENSG00000116704	659	636	562	415	525	678	767	650	616	678	575	586
ENSG00000157193	212	235	218	140	169	228	294	184	206	211	208	195
ENSG00000116205	2271	2276	1939	1603	2069	2005	2168	2078	2320	2433	1793	1657
ENSG00000198841	537	520	474	301	600	421	321	440	468	505	446	275
ENSG00000116212	3418	3036	2842	2063	3106	2764	2194	3062	3244	3271	2157	1851
ENSG00000234204	0	0	0	0	0	0	0	0	0	0	0	0
ENSG00000233099	0	0	0	0	0	0	0	0	0	0	0	0
ENSG00000233994	2	0	6	0	8	2	0	4	4	4	0	0
ENSG00000233973	2	2	5	0	2	6	2	4	0	0	3	4
ENSG00000132854	8	2	0	0	2	6	6	2	2	2	4	0
ENSG00000227556	0	0	0	0	0	0	0	0	0	0	0	0
ENSG00000162607	19575	17789	16115	11834	17302	18853	18017	18000	19360	20299	16363	14909
ENSG00000285954	0	0	0	0	2	0	0	0	0	0	0	0
ENSG00000233333	0	0	0	0	0	0	0	0	0	0	0	0
ENSG00000154027	35	24	23	24	17	29	37	25	34	19	24	18
ENSG00000234108	0	0	0	0	0	0	0	0	0	0	0	0
ENSG00000232676	0	0	0	0	0	0	0	0	0	0	0	0
ENSG00000225167	0	0	0	0	0	0	0	0	0	0	0	0
ENSG00000213579	0	0	2	0	0	0	0	0	0	0	0	0
ENSG00000137960	9	10	4	6	3	12	2	4	2	6	0	9
ENSG00000237852	2	3	0	0	6	3	0	0	2	2	0	2
ENSG00000116745	4	0	0	3	4	2	1	4	0	0	3	2
ENSG00000132855	8	7	6	10	11	13	13	14	7	8	8	6
ENSG00000285407	5	4	6	6	10	7	4	6	11	8	8	12
ENSG00000270549	0	0	0	0	0	0	0	0	0	0	0	0
ENSG00000237163	0	0	0	0	0	0	0	0	0	0	0	0
ENSG00000229636	0	0	0	0	0	0	0	0	0	0	0	0
ENSG00000116675	1035	1016	957	736	877	1050	1118	1085	911	1111	798	846
ENSG00000162433	2321	2287	1909	1445	1907	2298	2000	2073	2058	2217	1951	2032
ENSG00000213625	1038	959	841	635	818	987	1223	984	982	1083	948	886
ENSG00000227207	0	0	0	0	0	0	0	0	0	0	0	0
ENSG00000227016	0	0	0	0	0	0	0	0	0	0	0	0
ENSG00000233664	0	0	0	0	0	0	0	0	0	0	0	0
ENSG00000158966	1068	1037	852	650	752	1033	1207	918	886	986	964	855
ENSG00000213703	1	0	0	0	5	0	0	0	0	0	2	0
ENSG00000203965	1592	1407	1272	946	1389	1357	1585	1322	1559	1493	1214	1082
ENSG00000223479	0	0	0	0	0	0	0	0	0	0	0	0
ENSG00000233674	0	0	0	0	0	2	0	1	0	0	0	0
ENSG00000153898	607	498	484	330	477	542	506	457	517	541	415	427
ENSG00000117069	16	12	3	6	12	15	9	18	13	22	15	12
ENSG00000125703	1487	1362	1202	877	1340	1451	1877	1342	1413	1432	1352	1207
ENSG00000285041	0	2	0	0	2	0	0	0	0	0	2	0
ENSG00000285808	0	0	0	0	0	0	0	0	0	0	0	0
ENSG00000229440	0	0	0	0	0	0	0	0	0	0	0	0
ENSG00000234144	0	0	2	0	0	0	0	0	2	0	0	0
ENSG00000277670	0	0	0	0	0	0	0	0	0	0	0	0
ENSG00000227466	0	0	0	0	0	0	0	0	0	0	0	0
ENSG00000230498	0	0	0	0	0	2	0	0	4	2	2	2
ENSG00000285782	0	0	0	0	0	0	0	0	0	2	0	0
ENSG00000162618	0	2	2	0	0	0	0	0	0	1	2	0
ENSG00000224493	0	0	2	0	0	0	0	0	0	0	0	0
ENSG00000131233	2	1	3	0	0	0	2	0	0	0	0	0
ENSG00000272371	0	4	0	0	0	0	4	2	0	0	0	0
ENSG00000287647	0	0	0	0	2	0	0	0	0	0	0	0
ENSG00000229225	0	0	0	0	0	0	0	0	0	0	0	0
ENSG00000230863	11	13	8	2	4	7	0	8	6	2	4	5
ENSG00000225598	0	0	0	0	0	0	0	0	0	0	0	0
ENSG00000286455	0	0	0	0	0	0	0	0	0	0	0	0
ENSG00000225087	2	1	4	3	7	6	3	6	0	2	1	1
ENSG00000280378	10	2	6	6	6	11	8	6	2	7	1	2
ENSG00000230053	2	0	0	0	2	0	0	0	0	0	0	0
ENSG00000137941	857	758	697	463	609	753	735	608	595	740	601	598
ENSG00000224326	0	0	0	0	0	0	0	0	0	0	0	0
ENSG00000286548	9	20	7	12	6	19	10	12	4	9	2	5
ENSG00000066135	1385	1349	1240	917	1125	1300	1134	1303	1253	1340	855	939
ENSG00000272094	2	4	0	0	0	0	0	2	0	0	0	0
ENSG00000228853	0	0	0	0	0	0	0	0	0	0	0	0
ENSG00000232453	6	10	6	6	12	6	4	9	6	8	4	2
ENSG00000260386	0	0	0	0	0	0	0	0	0	0	0	0
ENSG00000284895	0	0	0	0	0	0	0	0	0	0	0	0
ENSG00000117174	4978	4223	3940	3097	4083	4302	4234	4757	4716	5201	3886	3825
ENSG00000237413	0	0	2	2	1	1	0	2	2	0	0	2
ENSG00000184313	2	0	0	0	0	0	0	0	2	2	0	0
ENSG00000284645	0	0	0	0	0	0	0	0	0	0	0	0
ENSG00000225446	1	0	2	0	1	2	2	3	0	6	3	2
ENSG00000288543	0	0	0	0	0	0	0	2	0	0	0	1
ENSG00000122420	20	12	4	9	12	24	14	21	11	18	16	20
ENSG00000284240	0	2	0	0	0	0	0	0	0	0	0	0
ENSG00000236290	4	2	0	0	0	0	0	0	0	0	2	0
ENSG00000143013	4253	3972	3511	2788	3874	4053	3245	4229	4074	4494	3216	3273
ENSG00000226084	403	359	348	214	359	374	460	352	498	390	310	268
ENSG00000134748	3892	3568	3332	2523	3329	3566	4603	3760	3883	4039	3335	3061
ENSG00000142892	5328	4704	4354	3263	4618	4578	6101	4939	5358	5501	4892	3973
ENSG00000219102	16	12	4	8	18	16	4	4	0	6	8	4
ENSG00000287743	4	6	4	3	3	13	7	4	5	5	6	0
ENSG00000229332	0	0	0	0	0	0	4	0	0	0	0	0
ENSG00000227937	0	0	0	0	0	0	0	0	0	0	0	0
ENSG00000229752	0	0	0	0	0	2	0	0	2	0	0	2
ENSG00000237505	26	39	25	16	30	29	20	29	16	22	15	14
ENSG00000285462	0	0	0	0	0	0	0	0	0	0	0	0
ENSG00000233216	0	0	0	0	0	0	0	0	0	0	0	0
ENSG00000197273	0	0	0	0	2	0	0	2	0	0	0	0
ENSG00000226804	0	0	2	0	0	0	0	0	0	0	0	0
ENSG00000230728	0	0	0	0	0	0	0	0	0	0	0	0
ENSG00000232846	0	0	0	0	0	0	0	0	0	0	1	0
ENSG00000230787	2	2	0	2	2	0	0	2	0	4	0	0
ENSG00000116641	2693	2658	2434	1730	2080	2478	2495	2655	2579	2829	2143	2117
ENSG00000237453	1	2	4	0	4	3	0	2	1	0	1	0
ENSG00000172260	0	1	2	8	0	4	6	0	2	0	0	4
ENSG00000285473	0	0	0	0	0	0	0	0	0	0	0	0
ENSG00000237959	0	0	0	0	0	0	0	0	0	0	0	0
ENSG00000231364	0	0	0	0	0	0	0	0	0	0	0	0
ENSG00000234578	0	0	0	0	0	0	0	0	0	0	0	0
ENSG00000137944	3028	2856	2455	1860	2608	2852	3149	2521	2838	2871	2525	2091
ENSG00000229505	0	0	0	0	0	0	0	0	0	0	0	0
ENSG00000228187	0	0	0	0	2	0	0	0	0	0	0	0
ENSG00000182183	3	1	0	2	3	5	5	0	0	1	2	1
ENSG00000236407	0	0	0	0	0	0	0	0	0	0	0	0
ENSG00000271949	0	0	0	0	0	0	0	0	0	0	0	0
ENSG00000227062	0	0	0	0	0	0	0	0	0	0	0	0
ENSG00000067334	11744	10185	9170	7106	9179	10553	9446	10246	10422	11504	7507	6440
ENSG00000235011	0	0	0	0	0	0	0	0	0	0	0	0
ENSG00000226938	0	0	0	0	0	0	0	0	0	0	0	0
ENSG00000213559	0	0	0	0	0	0	0	0	0	0	0	0
ENSG00000287587	0	2	2	2	2	0	0	2	0	2	0	0
ENSG00000142949	3668	4006	3465	2714	2912	3668	2903	3303	3211	3603	2572	2708
ENSG00000116133	4107	3917	3499	2603	3374	4030	4335	3981	3705	3875	3194	2880
ENSG00000232882	0	6	0	2	0	0	0	2	4	0	4	1
ENSG00000171502	22	28	18	8	12	19	26	31	30	28	28	14
ENSG00000116157	0	6	6	0	2	8	0	2	2	2	2	4
ENSG00000143036	37	44	37	32	34	20	36	28	30	29	20	35
ENSG00000230817	0	0	0	0	0	2	0	2	1	1	0	0
ENSG00000065243	5001	4786	4308	3218	4043	4794	5893	4897	5033	5425	4734	4323
ENSG00000226759	0	0	0	0	0	0	0	0	0	0	0	0
ENSG00000226960	0	0	0	0	0	0	0	0	0	0	0	0
ENSG00000234080	0	2	0	0	0	0	0	0	2	0	0	0
ENSG00000237899	4	3	1	0	0	0	4	0	3	3	0	0
ENSG00000227290	0	0	0	0	4	0	0	0	0	0	0	0
ENSG00000282898	0	0	0	0	0	0	0	0	0	0	0	0
ENSG00000285409	0	1	0	0	0	0	0	0	0	0	0	0
ENSG00000231090	0	0	0	0	0	0	0	0	0	0	0	2
ENSG00000117528	3942	3475	3406	2364	3173	3631	4617	3411	3692	3802	3491	3056
ENSG00000271723	0	0	0	0	1	0	0	0	0	0	0	0
ENSG00000172339	835	716	668	504	851	709	674	728	753	676	527	492
ENSG00000036549	5713	5207	4623	3397	4198	5021	5145	4827	4901	5185	4423	4292
ENSG00000287724	0	1	0	0	0	2	0	1	0	0	0	0
ENSG00000058799	835	786	646	554	690	785	624	828	718	760	520	563
ENSG00000225191	0	0	0	0	0	0	0	0	0	0	0	0
ENSG00000287870	21	13	11	7	17	18	35	12	25	17	13	15
ENSG00000232048	0	0	0	0	0	0	0	0	0	0	0	0
ENSG00000232857	0	0	0	0	0	0	0	0	0	0	0	0
ENSG00000273637	0	0	0	0	0	0	0	0	0	0	0	0
ENSG00000203985	0	2	0	0	0	0	0	2	0	0	0	0
ENSG00000228838	0	1	0	0	0	0	0	0	0	0	0	0
ENSG00000283761	3	9	7	6	9	12	5	9	11	8	3	4
ENSG00000189433	0	2	0	0	0	0	0	0	0	0	0	2
ENSG00000230759	0	0	0	0	0	0	0	0	0	0	0	0
ENSG00000179178	2	0	0	0	0	0	0	0	0	0	0	0
ENSG00000142700	5	0	0	2	0	2	4	0	2	2	0	0
ENSG00000285525	2	0	0	2	2	0	2	0	0	0	0	0
ENSG00000236098	0	0	0	0	0	2	0	0	0	0	0	0
ENSG00000233514	17	22	10	12	10	10	12	6	28	16	16	6
ENSG00000127124	84	116	76	64	61	86	94	88	76	111	74	76
ENSG00000266993	8	8	7	2	8	6	13	12	11	11	16	13
ENSG00000223675	0	0	0	0	0	2	0	0	0	0	0	0
ENSG00000229316	0	0	0	0	0	0	0	0	0	0	0	0
ENSG00000287406	7	2	0	0	0	0	3	0	2	0	2	2
ENSG00000225767	0	1	0	0	0	1	0	0	1	0	0	0
ENSG00000234099	0	0	0	0	0	0	0	0	0	0	0	0
ENSG00000137936	480	449	401	338	456	437	315	473	454	437	332	333
ENSG00000235308	1	3	0	3	1	4	1	0	0	2	0	0
ENSG00000232752	0	0	0	0	0	0	0	0	0	0	0	0
ENSG00000235829	0	0	0	0	0	0	0	0	0	0	0	0
ENSG00000143032	232	172	179	181	207	190	200	235	197	285	138	121
ENSG00000226745	0	1	0	0	0	0	0	0	0	0	0	0
ENSG00000280040	0	2	0	0	0	0	0	1	0	1	1	0
ENSG00000117519	11142	9530	9147	6900	9843	10020	9417	10227	10407	11116	8219	7458
ENSG00000270507	0	0	0	0	0	0	0	0	0	0	0	0
ENSG00000238037	0	0	0	4	2	0	0	0	0	0	0	0
ENSG00000215869	0	0	2	2	2	0	0	0	0	0	0	0
ENSG00000134215	348	310	225	219	210	316	444	304	310	313	282	328
ENSG00000227935	0	0	0	0	0	0	0	0	0	0	0	0
ENSG00000228502	19	29	24	22	22	23	14	12	31	23	24	14
ENSG00000236268	22	10	8	1	8	10	2	4	2	2	0	0
ENSG00000271277	0	0	0	0	0	0	0	0	0	0	0	0
ENSG00000236888	0	0	0	0	0	0	0	0	0	0	0	0
ENSG00000279778	2	0	0	0	0	0	0	0	0	2	0	0
ENSG00000230828	0	0	0	0	0	0	0	0	0	0	0	0
ENSG00000188641	73	71	54	50	58	94	74	74	61	63	79	87
ENSG00000152078	1175	1121	1002	747	1015	1216	1450	1195	1154	1341	1400	1226
ENSG00000233359	0	0	0	0	0	0	0	0	1	0	0	0
ENSG00000237954	0	0	0	0	0	0	0	0	0	0	0	0
ENSG00000171492	1314	1209	1193	877	1129	1261	1204	1131	1170	1225	944	842
ENSG00000233129	0	0	0	0	0	0	0	0	0	0	0	0
ENSG00000170989	36	34	31	22	28	32	36	40	32	16	20	18
ENSG00000233557	0	0	0	0	0	0	0	0	0	0	0	0
ENSG00000237897	0	1	0	0	0	0	2	0	0	0	0	0
ENSG00000116299	17	26	16	15	12	19	21	16	24	22	20	6
ENSG00000137962	624	612	478	366	477	670	870	620	547	605	622	524
ENSG00000227832	0	0	0	0	0	0	0	2	0	0	0	0
ENSG00000286692	2	0	0	2	2	0	0	0	1	0	0	0
ENSG00000260464	16	20	8	5	13	11	16	20	8	20	20	10
ENSG00000237435	0	0	0	0	1	1	2	2	4	4	0	2
ENSG00000231996	0	0	0	0	0	0	0	0	0	0	0	0
ENSG00000273204	12	5	3	4	1	7	1	8	4	9	2	5
ENSG00000079739	3743	3361	3040	2238	3207	3163	2687	3286	3087	3298	2426	2456
ENSG00000117154	30	74	54	35	48	40	48	61	62	42	51	45
ENSG00000162377	5363	4607	4153	3259	4502	4802	4211	4658	4708	5056	3488	3504
ENSG00000224613	10	4	4	2	2	5	5	6	6	1	10	2
ENSG00000215871	0	0	0	0	0	0	0	2	0	0	0	0
ENSG00000287372	0	0	0	0	0	0	0	0	0	0	0	0
ENSG00000232542	0	0	0	0	0	0	0	0	0	0	0	0
ENSG00000116774	20	8	6	4	4	8	16	10	12	28	10	14
ENSG00000287756	0	0	0	0	0	0	0	0	0	0	0	0
ENSG00000284652	0	0	2	0	2	2	2	0	4	2	0	0
ENSG00000023909	1291	1140	1057	713	1064	1176	1265	1188	1189	1220	1040	1048
ENSG00000069702	462	510	406	328	426	546	654	444	477	506	512	626
ENSG00000232185	0	0	0	0	0	0	0	0	0	0	0	0
ENSG00000230489	0	0	0	0	0	0	2	0	2	0	0	0
ENSG00000228399	0	4	2	0	12	4	2	4	10	0	0	0
ENSG00000236776	0	0	0	0	0	1	0	0	0	0	0	0
ENSG00000224685	0	0	0	0	0	0	0	0	0	0	1	0
ENSG00000287076	0	4	0	0	0	2	0	0	0	0	2	0
ENSG00000237480	0	0	0	0	0	0	0	0	0	0	0	0
ENSG00000271252	0	0	0	0	0	0	0	0	0	0	0	0
ENSG00000230427	0	2	0	4	0	0	2	2	1	0	0	1
ENSG00000235794	0	0	0	0	0	0	0	0	0	0	0	0
ENSG00000286758	3	0	0	0	0	0	0	0	0	1	0	0
ENSG00000237337	0	0	0	0	0	0	0	0	0	0	0	0
ENSG00000233983	0	0	0	0	0	0	0	0	0	0	0	0
ENSG00000198198	681	741	636	465	461	591	736	678	597	729	538	464
ENSG00000225183	8	6	3	7	13	1	0	6	3	4	5	1
ENSG00000230402	0	0	0	0	0	0	0	0	0	0	0	0
ENSG00000116793	567	530	446	327	413	510	536	419	473	467	444	373
ENSG00000238122	0	0	0	0	0	0	0	0	0	0	0	0
ENSG00000260879	0	0	0	0	0	0	0	0	0	0	0	0
ENSG00000283354	0	0	0	0	0	0	0	0	0	0	0	0
ENSG00000232918	0	0	0	0	0	0	0	0	0	0	0	0
ENSG00000183298	6	7	4	4	6	7	4	4	13	0	11	4
ENSG00000234332	0	0	2	0	0	2	0	0	0	2	0	0
ENSG00000117525	101	86	74	63	63	85	105	89	92	130	70	77
ENSG00000225079	0	1	0	0	4	0	0	0	0	0	0	0
ENSG00000226483	0	0	0	0	0	0	0	0	0	0	0	0
ENSG00000224238	0	0	0	0	0	0	3	2	2	0	0	0
ENSG00000229537	0	0	0	0	0	0	0	2	0	0	0	0
ENSG00000162699	0	0	0	0	0	0	0	0	0	0	0	0
ENSG00000162692	0	0	2	2	2	2	0	0	0	0	2	0
ENSG00000203914	0	0	2	0	0	6	0	0	2	4	2	1
ENSG00000270457	1	0	2	2	0	5	0	2	4	4	2	0
ENSG00000203858	1	0	1	0	2	2	0	1	0	0	0	0
ENSG00000231987	0	0	0	0	0	0	0	0	0	0	0	0
ENSG00000228057	28	17	16	16	13	15	29	20	37	14	18	16
ENSG00000224445	0	0	0	0	0	0	0	0	0	0	0	0
ENSG00000229842	0	0	0	0	0	0	0	0	0	0	0	0
ENSG00000270631	0	0	0	0	0	0	0	0	0	0	0	0
ENSG00000229201	0	0	0	0	2	0	0	0	0	0	0	0
ENSG00000181656	0	4	4	0	2	0	0	2	4	2	0	2
ENSG00000122481	103	138	95	95	142	121	106	111	138	143	105	125
ENSG00000198162	3240	3440	3180	2446	3442	4121	4734	4063	3611	3852	3961	3628
ENSG00000238198	17	15	15	6	18	19	10	4	14	11	18	18
ENSG00000171517	561	621	552	366	518	521	731	442	531	520	504	468
ENSG00000228852	11	8	11	4	2	8	1	2	2	4	4	12
ENSG00000203864	0	0	0	0	0	0	0	0	0	0	0	0
ENSG00000233482	0	0	0	0	0	0	0	0	0	0	0	0
ENSG00000230250	0	0	0	0	0	0	0	0	0	0	0	0
ENSG00000232878	3	0	0	0	0	0	0	2	3	0	0	0
ENSG00000143079	1372	1237	1138	892	1028	1353	1070	1097	1016	1129	902	763
ENSG00000232450	13	11	13	2	10	8	8	10	7	7	5	6
ENSG00000223575	0	0	2	0	0	0	0	0	0	2	2	0
ENSG00000230768	0	0	0	0	0	0	0	0	0	0	0	0
ENSG00000235202	0	0	0	0	0	0	0	0	0	0	0	0
ENSG00000272715	8	2	4	3	5	0	8	4	2	4	4	0
ENSG00000235038	0	0	0	0	0	0	0	0	2	0	0	0
ENSG00000085491	2255	2134	1741	1185	1766	2059	2551	1860	2102	2037	2361	1961
ENSG00000173947	14	15	21	12	6	28	16	12	8	12	4	8
ENSG00000230434	0	0	0	0	0	0	0	0	0	0	0	0
ENSG00000230718	0	0	0	0	0	0	0	0	0	0	0	0
ENSG00000134198	98	111	96	76	93	104	128	118	122	100	98	128
ENSG00000235595	0	0	0	0	0	0	0	0	0	0	0	0
ENSG00000226053	0	0	0	0	0	0	0	0	0	0	0	0
ENSG00000226128	0	0	0	0	0	0	0	0	0	0	0	0
ENSG00000198799	1270	1018	925	710	889	934	1173	1077	1076	1231	985	860
ENSG00000279513	2	10	3	0	0	2	2	0	2	2	2	3
ENSG00000117620	1182	1022	900	699	932	964	1174	989	963	1171	1071	1000
ENSG00000280186	2	4	0	4	0	6	5	0	2	1	4	2
ENSG00000223906	0	0	0	2	0	0	0	0	0	0	1	0
ENSG00000162688	2406	2330	2118	1589	1954	2478	2520	2332	2247	2445	2458	2287
ENSG00000197106	38	70	54	30	38	73	45	75	64	57	54	42
ENSG00000259946	0	0	0	1	0	0	0	0	1	0	0	0
ENSG00000236137	13	19	21	5	10	9	7	9	2	16	4	4
ENSG00000203859	2	2	2	3	0	5	0	0	2	4	0	0
ENSG00000228086	0	0	2	0	1	0	0	0	1	0	0	0
ENSG00000213421	0	0	0	0	0	0	0	0	0	0	0	0
ENSG00000234020	7	4	0	2	0	0	0	0	0	2	0	0
ENSG00000236804	2	2	0	0	0	0	0	0	0	0	0	0
ENSG00000231072	0	0	0	0	0	0	0	0	2	0	0	0
ENSG00000273406	0	0	0	0	0	0	0	0	0	0	0	0
ENSG00000185946	666	547	526	363	523	657	758	629	627	672	537	578
ENSG00000162627	1034	972	959	630	982	1001	1286	1021	1012	1059	919	928
ENSG00000226715	0	0	0	0	0	0	0	0	0	0	0	0
ENSG00000162695	1455	1329	1202	889	1189	1329	1424	1257	1247	1480	1174	1118
ENSG00000265808	2540	2301	2144	1580	2088	2346	2877	2317	2356	2511	2132	1901
ENSG00000225923	0	0	0	0	0	0	0	2	0	0	0	0
ENSG00000134247	1948	1965	1706	1296	1567	1746	1730	1775	1881	1992	1588	1397
ENSG00000187481	1	0	3	2	0	0	0	0	0	0	0	0
ENSG00000162664	4970	4234	3799	3014	3971	4107	4135	4505	4483	4730	3285	3321
ENSG00000236866	0	0	0	0	0	2	0	2	1	0	0	0
ENSG00000134253	250	210	185	159	218	203	277	233	277	253	285	173
ENSG00000223416	4	0	0	0	2	0	2	0	6	0	0	0
ENSG00000179571	0	2	3	0	0	0	0	2	0	2	0	0
ENSG00000227850	4	0	0	0	0	0	0	0	0	0	0	0
ENSG00000235777	0	0	0	0	0	0	0	2	0	0	0	0
ENSG00000285532	2	4	1	0	0	2	0	0	3	1	0	0
ENSG00000226755	0	0	0	0	2	0	2	2	0	0	0	0
ENSG00000232650	11	3	14	6	12	9	10	5	4	7	12	10
ENSG00000183508	493	462	395	310	357	422	444	406	355	422	296	336
ENSG00000277095	1	0	0	0	0	0	0	0	0	0	1	0
ENSG00000234283	0	0	2	0	1	0	0	2	4	0	0	0
ENSG00000232780	0	2	0	0	0	0	0	0	0	0	0	0
ENSG00000274927	1	0	0	0	0	0	0	1	0	0	0	0
ENSG00000264145	0	0	0	0	0	0	0	0	0	0	0	0
ENSG00000238256	0	0	0	0	0	0	0	0	1	0	0	0
ENSG00000198765	0	0	0	0	0	0	0	0	0	0	0	0
ENSG00000224335	0	0	0	0	0	0	0	0	0	0	0	0
ENSG00000277702	13	8	8	9	15	17	10	9	20	23	16	8
ENSG00000143398	10049	8691	8683	6523	8258	9190	8971	8988	9006	10000	6993	6723
ENSG00000196505	1385	1253	1144	744	1068	1252	1247	1212	1227	1352	995	940
ENSG00000223489	0	0	0	0	0	0	0	0	0	0	0	0
ENSG00000230546	0	0	0	0	0	0	0	0	0	0	0	0
ENSG00000213262	0	0	0	0	0	0	0	0	0	0	0	0
ENSG00000287015	0	0	0	0	0	0	0	0	0	0	0	0
ENSG00000235526	6	0	0	2	3	3	2	0	0	1	1	2
ENSG00000228347	0	0	0	0	0	0	0	0	0	0	0	0
ENSG00000236012	0	1	0	0	0	0	0	0	0	0	0	0
ENSG00000270911	0	0	0	0	0	0	2	0	0	2	0	0
ENSG00000134200	0	0	0	0	0	2	0	0	0	0	0	0
ENSG00000065183	5383	5222	4912	3666	4581	5228	5649	5731	5718	6255	4696	4108
ENSG00000227082	15	0	8	12	8	10	9	9	14	12	9	14
ENSG00000226126	0	0	0	0	0	0	0	0	0	0	0	0
ENSG00000163393	175	201	180	132	161	156	238	185	200	159	167	160
ENSG00000163156	2186	2020	1892	1507	2094	2035	1477	1732	1955	1881	1172	1018
ENSG00000143631	0	0	0	0	2	0	0	0	0	0	0	2
ENSG00000228453	0	0	0	0	0	0	0	0	0	0	0	0
ENSG00000274642	0	2	0	0	0	0	2	0	1	0	0	0
ENSG00000237975	0	0	0	0	0	0	0	0	0	0	0	2
ENSG00000261168	44	18	18	28	14	19	47	18	41	26	22	15
ENSG00000287980	0	0	0	0	0	0	0	0	0	0	0	0
ENSG00000229283	0	0	0	0	0	0	0	0	0	0	0	0
ENSG00000226172	0	0	0	0	0	0	0	0	0	0	0	0
ENSG00000079335	504	436	393	282	400	455	496	402	423	417	402	404
ENSG00000143119	7	0	0	0	2	0	6	2	4	2	2	0
ENSG00000237278	0	0	0	0	0	0	0	0	0	0	0	0
ENSG00000233432	0	0	0	0	0	2	0	0	0	0	0	0
ENSG00000227700	0	0	0	0	0	0	0	0	0	0	0	0
ENSG00000229911	0	0	0	0	0	0	0	0	0	0	0	0
ENSG00000143520	0	0	2	0	0	4	0	2	2	2	0	0
ENSG00000171943	730	667	590	429	610	788	930	694	724	719	709	758
ENSG00000270719	0	0	0	0	0	0	0	0	0	0	0	0
ENSG00000155761	4	22	24	10	22	17	14	17	14	10	14	11
ENSG00000230806	6	2	0	0	2	6	1	0	0	1	0	0
ENSG00000116830	2912	3102	2663	1979	2465	2932	3058	2913	3119	3199	2424	2241
ENSG00000234422	0	0	0	0	0	0	0	0	0	0	0	0
ENSG00000227056	0	0	0	0	0	2	0	0	2	0	0	0
ENSG00000227091	0	0	0	0	0	0	0	0	0	0	0	0
ENSG00000081026	978	1030	971	743	867	1124	1175	1150	1035	1273	903	878
ENSG00000224965	32	42	33	15	39	38	56	19	31	33	34	42
ENSG00000228127	0	0	0	0	2	0	0	0	3	2	0	0
ENSG00000143458	808	712	608	510	727	671	633	636	632	748	523	562
ENSG00000230932	0	0	0	0	0	0	0	0	0	0	0	0
ENSG00000073754	0	0	0	0	2	0	0	2	0	0	0	0
ENSG00000228826	0	0	0	1	0	0	0	0	0	0	0	0
ENSG00000233907	0	0	0	0	0	0	0	0	0	0	0	0
ENSG00000225036	0	0	0	0	0	0	0	0	0	0	0	0
ENSG00000228420	0	0	0	0	0	0	0	0	0	0	0	0
ENSG00000233839	0	0	0	0	0	0	4	0	0	0	0	0
ENSG00000250890	0	0	0	0	0	0	0	0	0	0	0	0
ENSG00000232240	0	0	0	0	0	0	0	0	0	0	0	0
ENSG00000230921	0	0	0	0	0	0	0	0	0	0	0	0
ENSG00000286151	0	0	0	0	0	0	0	0	0	0	0	0
ENSG00000234388	0	0	0	0	0	0	0	0	0	0	0	0
ENSG00000271736	6	8	4	7	9	18	10	18	20	11	8	10
ENSG00000233717	0	0	0	0	1	0	0	0	0	0	1	0
ENSG00000163155	1599	1240	1339	994	1369	1327	1274	1247	1417	1419	1161	895
ENSG00000241975	13	21	14	7	8	12	6	10	19	13	8	17
ENSG00000271143	0	0	0	0	0	0	0	0	0	0	0	0
ENSG00000270976	0	0	0	0	0	0	0	0	0	0	0	0
ENSG00000228217	0	2	0	2	1	2	0	3	0	1	1	1
ENSG00000270342	0	0	0	0	0	0	0	0	0	0	0	0
ENSG00000231100	0	0	0	0	0	0	0	0	0	0	0	0
ENSG00000116824	0	0	0	0	0	0	0	0	0	2	0	0
ENSG00000235887	0	1	0	0	1	1	0	0	0	0	1	0
ENSG00000237460	0	0	0	0	0	0	0	0	0	0	0	0
ENSG00000236887	0	0	0	0	0	0	1	2	0	0	0	0
ENSG00000024526	6611	6285	5712	4265	5537	6096	7085	6341	6743	7216	6371	5225
ENSG00000235756	0	0	0	0	0	0	0	0	0	0	0	0
ENSG00000173810	0	0	0	0	0	0	0	0	0	0	0	0
ENSG00000235005	0	0	0	0	0	0	0	0	0	0	0	0
ENSG00000271890	0	0	0	0	0	0	0	0	0	0	0	0
ENSG00000227425	0	0	0	0	0	0	0	0	0	0	0	0
ENSG00000225279	6	10	2	0	0	4	6	9	7	6	0	6
ENSG00000229101	0	0	0	0	0	0	0	0	0	0	0	0
ENSG00000239216	0	0	0	0	0	0	0	0	0	0	0	0
ENSG00000283360	0	0	0	0	1	4	4	0	1	0	2	3
ENSG00000117262	596	498	472	318	491	528	514	537	574	569	428	424
ENSG00000227907	0	0	0	0	0	0	0	0	0	0	0	0
ENSG00000227970	0	0	0	0	0	0	0	0	0	0	0	0
ENSG00000261055	0	0	0	2	0	0	0	0	0	2	0	0
ENSG00000231613	2	0	0	0	0	6	2	4	2	0	0	0
ENSG00000137947	3283	2783	2645	1915	2732	3055	2969	2842	2686	2984	2228	1897
ENSG00000236689	0	0	0	0	2	0	0	0	0	0	0	0
ENSG00000233589	11	17	15	16	12	11	13	16	15	34	18	15
ENSG00000117586	28	32	22	14	12	32	25	18	22	34	22	20
ENSG00000230946	0	2	2	2	0	1	2	0	4	1	5	0
ENSG00000226028	0	0	0	0	0	0	0	0	0	0	0	0
ENSG00000162728	0	0	2	4	2	2	0	4	2	2	2	2
ENSG00000229021	3	6	0	2	5	3	3	3	3	2	0	2
ENSG00000203825	2	0	0	0	0	0	0	0	0	0	2	0
ENSG00000184371	284	303	222	202	214	194	122	258	257	278	136	141
ENSG00000233449	0	0	0	0	0	0	0	0	0	0	0	0
ENSG00000242943	0	0	0	0	0	0	0	0	0	0	0	0
ENSG00000233203	2	14	1	6	2	2	6	2	5	5	8	3
ENSG00000232499	2	4	12	2	0	1	8	2	10	8	6	5
ENSG00000232265	2	0	4	1	0	2	0	6	3	2	1	4
ENSG00000163154	2	2	4	2	3	0	6	0	0	2	6	0
ENSG00000232995	155	131	111	59	103	134	166	140	112	142	133	111
ENSG00000238087	0	0	0	0	0	0	0	0	0	0	0	0
ENSG00000227777	2	0	4	0	0	0	2	0	0	0	0	2
ENSG00000177173	44	36	55	24	30	24	29	39	37	35	40	20
ENSG00000238022	0	0	0	0	0	0	0	0	0	0	0	0
ENSG00000231671	0	0	0	0	0	0	0	0	0	0	0	0
ENSG00000162729	379	348	347	312	335	307	332	303	288	289	201	247
ENSG00000143158	1762	1623	1468	1134	1792	1815	1497	1804	1822	1846	1404	1216
ENSG00000271092	18	9	12	1	12	10	15	4	15	12	10	15
ENSG00000238118	0	0	0	0	0	0	0	0	0	0	0	0
ENSG00000276118	0	0	0	0	0	0	0	0	0	0	0	0
ENSG00000232148	0	0	0	0	1	1	0	1	1	1	0	0
ENSG00000278811	30	19	12	9	17	16	31	26	26	17	14	14
ENSG00000000460	1082	1041	964	791	885	990	894	1008	960	1053	916	758
ENSG00000275075	0	0	0	0	0	0	0	0	0	0	0	0
ENSG00000135862	3571	3463	2974	2407	2630	3512	4016	3670	3315	3808	3066	3240
ENSG00000232952	8	4	2	4	6	6	4	10	2	8	0	4
ENSG00000227722	2	0	0	2	0	2	2	1	0	0	0	2
ENSG00000285922	0	0	0	0	2	0	0	0	0	0	0	0
ENSG00000275801	0	0	0	0	0	0	0	0	0	0	0	0
ENSG00000143198	1612	1415	1264	966	1428	1383	1482	1367	1416	1441	1107	922
ENSG00000143318	12	9	4	6	9	2	10	6	4	14	4	13
ENSG00000232188	0	0	0	0	0	0	0	0	0	0	0	0
ENSG00000232212	0	0	0	0	0	0	0	0	0	2	0	0
ENSG00000143621	32507	29011	27663	20648	31217	29339	26812	29540	30586	31824	22763	19262
ENSG00000241042	0	0	0	0	0	0	0	0	0	0	0	0
ENSG00000260322	0	0	0	0	0	0	0	0	0	0	0	0
ENSG00000223495	2	2	0	0	3	0	2	0	0	2	0	1
ENSG00000143156	638	593	491	346	531	563	640	571	519	596	460	452
ENSG00000198771	21	2	8	18	6	13	2	5	2	6	2	6
ENSG00000225462	0	2	2	2	3	0	0	2	0	0	0	0
ENSG00000237756	1	2	1	0	0	0	2	0	1	0	0	0
ENSG00000213064	1269	1016	960	608	930	1044	1095	1024	1059	1060	1098	933
ENSG00000143179	3007	2734	2453	1980	2831	2761	2503	2813	3110	2941	2104	2206
ENSG00000271187	0	0	0	0	0	0	0	0	0	0	0	0
ENSG00000274562	0	0	0	0	0	0	0	0	0	0	0	0
ENSG00000143315	738	826	695	445	687	775	1022	769	798	725	701	697
ENSG00000231175	0	0	0	0	0	0	0	0	0	0	0	0
ENSG00000143185	7	0	0	6	0	0	0	2	0	0	1	2
ENSG00000272931	48	55	56	38	45	51	48	37	62	62	39	42
ENSG00000143190	835	781	652	540	659	743	758	747	700	737	574	595
ENSG00000225475	0	2	2	4	0	2	2	0	2	0	2	0
ENSG00000232223	0	0	0	0	0	0	0	0	0	0	0	0
ENSG00000224698	0	0	0	0	0	0	0	0	0	0	0	0
ENSG00000075945	1564	1512	1300	996	1364	1389	1479	1465	1398	1601	1239	1232
ENSG00000235303	0	0	0	0	0	0	0	0	0	0	0	0
ENSG00000234810	0	0	0	0	0	0	0	0	0	0	0	0
ENSG00000224468	2	0	3	0	2	5	6	3	4	2	0	0
ENSG00000232551	0	0	0	0	0	0	0	0	0	0	0	0
ENSG00000092607	30	12	21	9	16	23	6	9	8	14	4	1
ENSG00000238270	0	0	0	0	0	0	0	0	0	0	0	0
ENSG00000285894	0	0	0	0	0	0	0	0	0	0	0	0
ENSG00000236025	0	0	0	0	0	0	0	0	0	0	0	0
ENSG00000230704	0	0	0	0	0	0	0	0	0	0	0	0
ENSG00000283255	0	0	0	0	0	0	0	0	0	0	0	0
ENSG00000227741	7	10	8	11	7	6	3	10	7	5	7	5
ENSG00000286754	0	0	0	0	0	0	0	0	0	0	0	1
ENSG00000232751	0	0	0	0	0	0	0	0	0	0	2	0
ENSG00000117091	0	0	0	0	0	0	0	0	0	0	0	0
ENSG00000235378	0	0	0	0	0	0	0	0	0	0	0	0
ENSG00000143171	8	6	12	10	20	4	12	10	14	8	5	8
ENSG00000275767	0	0	0	0	0	0	0	0	0	0	0	0
ENSG00000047410	8862	8684	7482	5941	6404	8055	9422	8678	8813	9651	6953	6629
ENSG00000231992	0	2	2	0	0	2	0	1	0	0	0	1
ENSG00000018625	2	2	0	2	4	0	2	2	2	2	0	2
ENSG00000171806	423	356	343	271	348	376	404	318	390	360	285	258
ENSG00000287919	2	0	0	2	2	4	4	4	2	0	2	0
ENSG00000233882	0	0	0	0	0	0	0	0	0	0	0	0
ENSG00000198358	0	0	0	0	0	0	0	0	0	0	0	0
ENSG00000134216	0	0	3	0	0	0	0	0	0	2	0	0
ENSG00000230748	0	0	0	0	0	0	0	0	0	0	0	0
ENSG00000254154	0	0	0	0	0	0	1	0	0	0	0	0
ENSG00000162694	1275	1165	1011	778	1076	1241	1283	1113	1222	1203	1055	959
ENSG00000238108	0	0	0	0	0	0	0	0	0	0	0	0
ENSG00000214262	0	0	0	0	0	0	0	0	0	0	0	0
ENSG00000118197	950	931	943	720	954	927	1170	1024	1268	1068	889	753
ENSG00000135842	284	308	288	208	256	320	263	235	274	244	225	230
ENSG00000229258	0	0	0	0	0	0	0	0	0	0	0	0
ENSG00000287472	0	0	0	0	0	0	0	0	0	0	0	0
ENSG00000241318	0	0	0	0	0	0	0	0	0	1	0	0
ENSG00000228238	2	0	0	0	0	0	4	0	0	0	0	2
ENSG00000232393	0	2	0	2	2	0	2	2	2	2	0	0
ENSG00000184155	0	0	0	0	0	0	0	0	0	0	0	0
ENSG00000058085	133	131	101	92	105	108	85	139	120	169	88	105
ENSG00000260088	22	30	10	28	11	9	10	28	22	16	16	14
ENSG00000116815	365	291	302	217	315	368	371	341	386	359	294	208
ENSG00000232917	0	0	1	0	0	0	1	0	0	0	0	0
ENSG00000233057	0	2	2	4	0	0	0	0	0	0	0	0
ENSG00000143167	0	2	0	4	2	2	0	4	4	0	2	0
ENSG00000143184	44	15	36	15	36	32	21	20	17	23	13	31
ENSG00000260976	2	4	2	0	6	2	2	0	8	5	0	6
ENSG00000235215	0	0	0	0	0	0	0	0	0	0	0	0
ENSG00000224691	0	0	0	0	3	0	0	0	0	2	0	0
ENSG00000286572	0	2	0	0	4	0	0	0	0	2	2	0
ENSG00000235101	0	0	0	0	0	0	0	0	0	0	0	0
ENSG00000228215	0	0	0	0	0	0	0	0	2	0	0	0
ENSG00000177807	26	30	16	16	15	17	14	37	24	17	13	21
ENSG00000233626	18	2	1	3	15	7	4	1	16	8	3	5
ENSG00000233691	0	0	0	0	0	0	2	0	0	0	0	0
ENSG00000143228	6293	5785	5571	4001	5402	5655	6434	6286	6904	7287	5425	4350
ENSG00000235827	0	0	0	0	0	0	0	0	0	0	0	0
ENSG00000231615	0	0	0	0	0	0	0	0	0	0	0	2
ENSG00000231714	4	10	2	2	0	6	8	6	2	8	3	4
ENSG00000174514	25	40	36	21	28	39	18	22	17	30	24	22
ENSG00000143178	120	109	64	64	82	88	46	67	79	66	62	64
ENSG00000116833	34	41	36	29	36	41	59	47	47	35	39	44
ENSG00000227740	5	10	4	0	2	5	8	4	10	3	7	2
ENSG00000000457	473	438	428	268	382	442	472	359	403	433	371	389
ENSG00000143507	128	136	108	93	114	142	99	102	120	153	141	94
ENSG00000285638	0	0	0	0	0	0	0	0	0	0	0	0
ENSG00000284592	0	0	0	0	0	0	0	0	0	0	0	0
ENSG00000230987	0	0	0	0	0	0	0	0	0	0	0	0
ENSG00000232527	0	0	0	0	0	0	0	0	0	0	0	0
ENSG00000215833	2	1	0	2	0	0	0	0	0	0	0	0
ENSG00000228167	0	0	0	0	0	0	0	0	0	0	0	0
ENSG00000223344	0	0	0	2	0	0	0	0	0	0	0	0
ENSG00000150732	0	0	0	0	0	0	0	0	0	0	0	0
ENSG00000157064	111	110	94	86	92	133	149	110	115	111	80	78
ENSG00000288139	0	0	0	0	0	0	0	0	0	0	0	0
ENSG00000215808	2	8	4	4	8	2	2	4	6	2	2	4
ENSG00000059588	1248	1145	870	741	911	1074	1246	1018	977	1052	1149	1112
ENSG00000237379	4	0	4	0	1	3	0	2	1	1	0	0
ENSG00000232959	0	2	0	0	0	0	0	0	0	0	0	0
ENSG00000122224	0	0	0	0	0	0	0	0	0	0	0	0
ENSG00000162782	2	8	0	4	1	0	0	2	4	2	2	8
ENSG00000238051	0	0	0	0	0	0	0	0	0	0	0	0
ENSG00000233196	0	2	0	0	2	0	0	2	2	2	0	2
ENSG00000229220	0	0	0	0	0	0	0	0	0	0	0	0
ENSG00000143653	2532	2177	2146	1583	2439	2173	2140	2436	2435	2391	2009	1789
ENSG00000158711	1776	1521	1437	1113	1363	1401	1590	1619	1551	1676	1448	1449
ENSG00000227747	0	0	0	1	0	0	0	0	0	0	2	0
ENSG00000228081	0	0	0	0	0	0	0	0	0	0	0	0
ENSG00000228020	0	0	0	0	0	0	0	0	0	0	0	0
ENSG00000234975	17	8	8	10	10	12	12	12	18	8	2	2
ENSG00000162851	1828	1563	1510	1123	1668	1875	1407	1605	1638	1691	1247	1043
ENSG00000271427	2	13	4	8	3	14	6	4	3	6	4	18
ENSG00000143353	1107	1005	992	714	1131	1026	1090	1085	1198	1229	997	845
ENSG00000197965	3205	2932	2580	2095	2650	2934	2871	2833	2896	3150	2350	2377
ENSG00000143493	3668	2920	2651	2149	2855	3218	2874	3033	3000	3205	2332	2359
ENSG00000230777	3	2	2	0	2	8	0	0	6	3	2	1
ENSG00000179397	39	30	42	21	35	35	44	34	60	52	35	29
ENSG00000224540	0	0	0	0	0	0	0	0	0	0	0	0
ENSG00000117592	9782	8921	8014	5905	9330	9231	8155	9185	9379	9836	7287	6680
ENSG00000186197	144	117	96	66	103	106	82	98	100	112	104	79
ENSG00000229067	0	0	0	0	0	0	0	0	0	0	0	0
ENSG00000227711	0	0	0	0	0	0	0	0	0	0	0	0
ENSG00000261182	0	0	0	0	0	0	0	0	0	0	0	0
ENSG00000228879	0	0	0	0	0	0	0	0	0	0	0	0
ENSG00000227925	0	0	0	0	1	0	0	0	0	0	0	0
ENSG00000162670	4	2	3	5	4	2	14	2	2	2	3	3
ENSG00000225712	0	0	0	0	0	0	0	0	0	0	0	0
ENSG00000162761	0	0	0	0	0	0	0	0	0	0	0	0
ENSG00000143199	38	38	43	18	27	37	30	21	26	30	10	21
ENSG00000007908	6	2	0	0	0	0	0	4	2	0	0	0
ENSG00000092978	1574	1335	1239	906	1352	1379	1316	1195	1281	1268	981	959
ENSG00000143499	1086	960	930	668	888	977	794	903	924	923	787	689
ENSG00000188404	0	0	0	0	0	0	8	0	2	0	4	0
ENSG00000227735	0	0	0	0	0	0	0	0	0	0	0	0
ENSG00000143196	0	0	0	0	0	0	0	0	0	0	0	0
ENSG00000228504	0	0	0	0	0	0	0	0	0	0	0	0
ENSG00000274702	0	0	0	0	2	0	0	0	0	3	0	0
ENSG00000226211	0	0	0	0	0	0	0	0	0	0	0	0
ENSG00000236942	1	0	1	0	0	5	0	0	2	2	4	0
ENSG00000287205	0	0	0	0	0	0	0	0	0	0	0	0
ENSG00000203697	4	0	2	2	0	1	0	2	0	0	0	0
ENSG00000116574	935	768	671	522	697	864	931	752	808	743	688	609
ENSG00000287929	0	0	0	0	0	0	0	0	0	0	0	0
ENSG00000224896	0	0	0	0	0	0	0	0	0	0	0	0
ENSG00000121481	2114	1904	1662	1205	1756	2052	2574	1827	1934	1969	1877	1637
ENSG00000227940	0	0	0	0	0	0	0	0	0	0	0	0
ENSG00000143248	295	271	215	197	237	227	184	194	173	221	140	141
ENSG00000162814	104	122	87	66	91	103	65	68	66	75	64	34
ENSG00000225172	0	0	0	0	2	0	0	0	0	0	0	0
ENSG00000261642	0	0	0	0	0	0	0	0	0	0	0	0
ENSG00000228239	0	0	0	0	0	0	0	0	0	0	0	0
ENSG00000237283	0	0	0	0	0	0	0	0	0	0	0	0
ENSG00000116132	1	0	0	0	2	0	0	0	0	0	0	0
ENSG00000238042	0	0	0	0	0	0	0	1	0	0	2	0
ENSG00000271475	0	0	0	0	0	0	0	0	0	2	0	0
ENSG00000231877	0	0	0	0	0	0	0	0	0	0	0	0
ENSG00000116679	3698	3369	2885	2286	2871	3314	4148	3081	3149	3335	3092	2769
ENSG00000228536	0	0	0	0	2	2	0	0	0	4	2	0
ENSG00000230550	0	3	0	0	0	0	0	2	0	0	0	6
ENSG00000229242	0	0	0	0	0	0	0	0	0	0	0	0
ENSG00000228470	0	0	0	1	0	0	0	2	0	2	0	0
ENSG00000152092	6	16	3	8	12	22	18	10	0	6	6	24
ENSG00000234984	0	0	0	0	0	0	0	0	0	0	0	0
ENSG00000231648	0	0	0	0	0	0	0	0	0	0	0	0
ENSG00000229983	22	11	10	18	16	13	2	4	4	6	8	2
ENSG00000215149	0	0	0	0	0	0	0	0	0	0	0	0
ENSG00000225122	0	0	0	0	0	0	0	0	0	0	0	0
ENSG00000225920	17	15	10	5	11	15	21	13	17	12	10	19
ENSG00000143476	3890	3581	3349	2383	3204	3561	4017	3306	3259	3446	3119	2749
ENSG00000121486	1310	1073	986	756	875	1176	1380	1036	1106	1108	1079	863
ENSG00000228437	0	0	0	0	0	0	0	0	0	0	0	0
ENSG00000057252	1467	1303	1157	887	1211	1332	1579	1252	1264	1419	1230	1168
ENSG00000285718	0	0	0	0	0	0	0	0	2	0	0	2
ENSG00000234070	0	0	0	0	0	0	0	0	0	0	0	0
ENSG00000233620	0	0	0	0	0	0	0	0	0	0	0	0
ENSG00000237783	0	0	0	0	0	0	0	0	0	0	0	0
ENSG00000233018	0	2	1	0	0	2	0	3	0	2	4	2
ENSG00000224783	0	0	0	0	0	0	0	0	0	0	0	0
ENSG00000162852	1167	922	737	581	802	991	901	926	868	957	757	745
ENSG00000232792	0	0	0	0	1	0	0	0	1	3	0	0
ENSG00000273004	10	28	13	15	9	22	38	9	28	30	10	18
ENSG00000143842	488	420	341	305	442	403	406	414	451	423	255	255
ENSG00000268062	2	2	2	0	2	2	3	3	2	0	5	4
ENSG00000237409	0	0	2	0	0	0	0	0	0	0	0	0
ENSG00000116962	2668	2517	2185	1712	1981	2430	2580	2529	2461	2682	2070	2116
ENSG00000288078	0	0	0	0	0	0	0	0	0	0	0	0
ENSG00000271399	0	0	0	0	0	0	0	0	0	0	0	0
ENSG00000229757	2	0	0	0	1	0	0	0	0	4	2	0
ENSG00000232679	2	6	3	8	4	0	0	5	0	0	8	4
ENSG00000220749	168	151	114	79	119	150	135	130	165	150	89	84
ENSG00000181450	1407	1328	1260	932	1114	1405	1724	1219	1270	1498	1354	1190
ENSG00000223519	2	2	4	4	9	4	7	11	9	7	3	6
ENSG00000286285	0	0	0	0	5	4	0	0	0	6	0	0
ENSG00000225300	0	0	0	0	0	2	4	0	0	0	0	2
ENSG00000223842	0	4	0	0	4	0	2	0	3	2	0	4
ENSG00000162753	2	4	2	2	0	2	9	2	0	2	4	0
ENSG00000228247	0	0	0	1	0	0	0	0	1	2	0	0
ENSG00000231424	4	4	8	4	6	0	10	4	2	3	4	5
ENSG00000143355	48	52	20	24	30	32	48	20	32	41	34	28
ENSG00000287177	2	0	0	0	0	0	0	0	0	0	0	0
ENSG00000237193	0	0	0	0	0	0	0	0	0	0	0	0
ENSG00000223490	0	0	0	0	0	0	0	0	0	0	0	0
ENSG00000121644	5729	5232	4833	3630	4556	5413	5485	5094	5179	5607	4636	4489
ENSG00000174502	2	0	0	2	2	3	0	0	4	4	4	1
ENSG00000224286	0	0	0	0	0	0	0	0	0	0	0	0
ENSG00000158715	132	131	133	86	104	124	108	98	129	92	54	68
ENSG00000143195	449	408	377	237	346	322	398	403	396	414	266	348
ENSG00000162849	112	96	60	46	60	87	72	51	52	93	54	81
ENSG00000232824	0	0	0	0	0	0	0	0	0	0	0	0
ENSG00000273416	20	42	22	15	37	32	13	29	50	25	13	27
ENSG00000282111	0	0	0	0	0	0	0	0	0	0	0	0
ENSG00000233410	0	0	0	0	0	0	0	0	0	0	0	0
ENSG00000067533	2690	2490	2180	1574	2490	2529	2370	2382	2434	2643	2109	1920
ENSG00000228955	0	0	0	2	0	2	0	0	0	2	0	0
ENSG00000270443	0	1	0	0	0	0	0	0	0	0	0	2
ENSG00000116209	6928	6040	5656	4524	6853	6708	5074	6255	6272	6480	4820	4306
ENSG00000224702	0	0	0	0	0	0	0	0	0	0	0	0
ENSG00000271811	1	0	0	0	0	0	0	0	0	0	2	0
ENSG00000224278	0	0	0	0	0	0	0	0	0	0	0	0
ENSG00000235492	0	0	0	0	0	0	0	0	0	0	0	0
ENSG00000287808	31	32	31	30	48	28	66	42	62	52	32	36
ENSG00000229840	0	0	0	0	2	0	0	0	0	0	0	0
ENSG00000226486	0	0	0	0	0	0	0	0	0	0	0	0
ENSG00000227687	0	0	0	0	0	0	0	0	0	0	0	0
ENSG00000231814	0	0	0	0	0	0	0	0	0	0	0	0
ENSG00000286210	0	0	2	0	0	0	0	0	0	0	0	0
ENSG00000287364	0	0	0	0	0	0	0	0	0	0	0	0
ENSG00000260698	3	0	6	2	4	2	2	4	4	6	2	6
ENSG00000277007	2	10	8	0	4	10	18	3	2	12	8	6
ENSG00000229016	0	0	2	0	0	0	0	0	0	0	1	0
ENSG00000152104	1327	1258	1031	863	992	1175	1199	1195	1108	1273	1063	1084
ENSG00000236975	10	14	15	6	19	22	8	14	12	24	0	13
ENSG00000286541	0	0	0	0	0	0	0	0	0	0	0	0
ENSG00000117650	3485	3181	3083	2335	3109	3066	3544	3427	3782	4023	3098	2393
ENSG00000235021	0	0	0	0	0	0	0	0	0	0	0	0
ENSG00000203724	88	113	87	84	137	109	43	87	111	106	73	85
ENSG00000225006	0	0	0	0	0	0	0	0	0	0	0	0
ENSG00000287633	0	0	0	0	0	2	2	1	1	0	0	0
ENSG00000158764	2	0	2	0	0	0	0	0	0	0	0	0
ENSG00000223375	0	0	0	1	0	0	0	0	0	0	0	0
ENSG00000230714	0	0	0	0	0	0	0	0	0	0	0	0
ENSG00000261065	0	0	0	0	0	0	0	0	0	0	0	0
ENSG00000260855	37	28	26	16	20	25	39	32	36	34	29	43
ENSG00000236206	0	2	6	0	0	2	1	5	1	1	8	1
ENSG00000168118	3833	3407	3127	2337	3388	3759	3687	3562	3841	4044	3530	3043
ENSG00000173726	26244	24719	23196	17059	24547	24973	26876	27292	27834	29162	25318	22524
ENSG00000282852	0	0	2	0	3	0	0	0	0	0	0	0
ENSG00000152382	1808	1639	1629	1113	1615	1850	2210	1725	1828	1819	1771	1486
ENSG00000143839	0	0	0	0	0	1	0	0	0	0	0	0
ENSG00000232100	0	0	0	0	0	0	0	0	0	0	0	0
ENSG00000261024	4	0	2	0	0	2	0	0	1	0	0	0
ENSG00000230547	0	0	0	0	0	2	0	0	0	0	2	0
ENSG00000176754	0	0	2	4	0	3	0	2	0	0	6	2
ENSG00000227953	26	38	44	16	54	32	36	46	41	28	39	46
ENSG00000232215	0	0	0	0	0	0	0	0	0	0	0	0
ENSG00000135829	15441	14589	13646	10678	13114	14666	15113	14539	14417	15155	11472	10305
ENSG00000228289	0	0	0	0	0	0	0	0	0	0	0	0
ENSG00000134717	6073	5383	5276	3850	5544	5598	5960	5843	6301	6585	5382	4745
ENSG00000232989	0	0	0	0	0	0	0	0	0	0	0	0
ENSG00000233537	0	0	0	0	0	0	0	0	0	0	0	0
ENSG00000116668	288	326	248	193	261	323	337	288	264	319	271	288
ENSG00000278180	0	0	0	0	0	0	0	0	0	0	0	0
ENSG00000232341	3	1	4	2	2	2	4	0	6	0	0	0
ENSG00000287676	4	5	0	0	6	1	2	1	0	0	2	4
ENSG00000236792	2	2	0	0	0	0	0	2	0	6	4	2
ENSG00000143207	2015	1862	1671	1284	1700	1955	1870	1879	1963	2030	1655	1482
ENSG00000270859	0	0	0	0	0	0	0	0	0	0	0	0
ENSG00000238224	0	0	0	0	0	0	0	0	0	0	0	0
ENSG00000286775	0	0	0	0	0	0	0	0	0	0	0	0
ENSG00000237492	0	0	0	0	0	0	0	0	0	0	0	0
ENSG00000230404	0	2	2	0	0	0	0	0	0	0	0	0
ENSG00000236230	0	0	0	0	0	2	0	0	0	0	0	0
ENSG00000026751	16	8	8	14	10	16	8	16	20	2	6	8
ENSG00000150681	0	0	0	0	0	0	0	0	0	0	0	0
ENSG00000116906	3770	3398	3154	2389	3363	3478	3332	3201	3324	3366	2869	2585
ENSG00000092969	29	21	16	15	10	28	14	21	28	22	11	14
ENSG00000157181	1705	1431	1426	1020	1327	1524	1669	1719	1640	1841	1465	1220
ENSG00000250762	1	0	0	0	0	0	0	0	0	0	0	0
ENSG00000236720	0	0	0	0	0	0	0	0	0	0	0	0
ENSG00000227421	0	0	0	0	0	0	0	0	0	0	0	0
ENSG00000227240	0	2	0	0	0	0	4	0	0	0	0	0
ENSG00000076258	64	49	45	42	43	22	73	50	68	50	39	30
ENSG00000286073	0	0	0	0	0	0	0	0	0	0	0	0
ENSG00000231084	1	0	4	4	2	5	2	3	0	0	3	0
ENSG00000117697	2905	2769	2593	1955	2843	2885	3323	2451	2759	2857	2512	2209
ENSG00000235083	0	0	0	0	0	0	0	0	0	0	0	0
ENSG00000162669	195	250	287	119	210	218	358	221	315	281	307	279
ENSG00000132681	0	0	0	1	0	0	1	2	0	0	0	0
ENSG00000225904	0	0	0	0	0	0	0	0	0	0	0	0
ENSG00000270920	0	0	0	0	0	0	0	0	0	0	0	0
ENSG00000143641	3013	2786	2536	1899	2403	2831	2525	2649	2736	2780	2048	1952
ENSG00000227630	2	0	0	2	0	2	4	6	0	2	4	4
ENSG00000228830	0	0	0	0	0	0	0	0	0	0	0	0
ENSG00000010932	33	34	26	16	37	31	11	21	18	33	3	14
ENSG00000282849	0	0	0	0	0	0	0	0	2	0	0	0
ENSG00000226640	0	0	0	0	0	0	0	0	0	0	0	0
ENSG00000010072	1753	1569	1428	1030	1446	1716	1792	1585	1572	1723	1421	1476
ENSG00000135766	829	646	573	509	536	636	435	567	537	637	375	411
ENSG00000279261	0	0	0	0	0	0	0	0	0	0	0	0
ENSG00000213051	2	12	4	2	2	2	0	4	4	0	3	4
ENSG00000238054	0	0	0	0	0	0	0	0	0	0	0	0
ENSG00000163534	0	0	0	0	0	0	0	0	0	0	0	0
ENSG00000168243	2062	1592	1556	1134	1715	1588	1680	1600	1761	1841	1360	1317
ENSG00000281453	0	0	0	0	0	0	0	0	0	0	0	0
ENSG00000237469	0	0	0	0	0	0	0	0	0	0	0	0
ENSG00000224939	0	0	0	0	0	0	0	2	0	0	0	0
ENSG00000227613	0	0	0	0	0	0	0	0	0	0	0	0
ENSG00000116183	8	17	4	10	6	8	0	6	14	6	10	6
ENSG00000232194	0	0	0	0	0	0	2	2	0	0	0	0
ENSG00000231612	0	3	0	0	2	0	0	0	0	0	0	0
ENSG00000271036	0	0	0	0	0	0	0	0	0	0	0	0
ENSG00000230849	0	0	0	0	0	0	0	0	0	0	0	0
ENSG00000170382	208	265	215	164	235	220	168	254	218	238	195	167
ENSG00000226868	0	0	0	0	0	0	0	0	0	0	1	0
ENSG00000279401	0	0	0	0	0	0	0	0	0	0	0	0
ENSG00000272362	0	0	0	0	0	0	0	0	0	0	0	0
ENSG00000287450	1	0	1	0	2	0	0	1	0	0	0	0
ENSG00000237011	0	0	0	0	0	0	0	0	0	0	0	0
ENSG00000233583	0	2	2	1	0	0	1	0	0	0	0	0
ENSG00000066027	1665	1508	1496	1136	1319	1620	1600	1648	1751	1741	1335	1212
ENSG00000286263	0	0	0	4	0	0	0	0	0	0	0	0
ENSG00000227006	0	2	2	0	2	4	0	2	1	6	0	1
ENSG00000224525	0	0	0	2	2	0	0	0	0	0	2	0
ENSG00000173728	7	6	4	6	0	10	7	5	6	6	11	4
ENSG00000225811	0	0	0	0	0	0	1	0	0	0	0	0
ENSG00000273093	0	2	2	2	2	0	0	0	0	0	0	0
ENSG00000227818	0	0	0	0	0	0	0	0	0	0	0	0
ENSG00000135828	136	104	90	50	96	132	150	94	106	118	118	108
ENSG00000286398	0	0	0	0	0	0	0	0	0	0	0	0
ENSG00000185523	1	0	4	0	0	0	5	2	1	0	0	1
ENSG00000116711	69	46	52	34	50	54	66	26	56	56	38	40
ENSG00000226750	0	0	0	0	0	0	0	0	0	0	0	0
ENSG00000285665	10	10	2	14	12	14	6	2	5	8	3	4
ENSG00000231022	0	0	0	0	0	0	0	0	0	0	0	0
ENSG00000224436	0	0	0	0	0	0	0	0	0	0	0	0
ENSG00000228208	0	0	0	0	0	5	2	0	0	0	0	2
ENSG00000273384	0	0	0	0	0	5	2	2	0	2	0	1
ENSG00000238061	4	3	8	6	0	6	2	4	6	18	3	2
ENSG00000234915	2	2	0	2	0	0	2	0	0	0	0	2
ENSG00000143845	697	669	646	504	610	657	559	666	715	650	448	406
ENSG00000227585	0	0	0	0	0	0	0	0	0	0	0	0
ENSG00000157060	0	0	0	0	0	0	0	0	0	0	0	0
ENSG00000237213	0	2	0	0	0	0	0	0	0	0	0	0
ENSG00000224260	0	0	0	0	0	0	0	0	0	1	0	0
ENSG00000213045	0	0	0	0	0	0	2	0	0	0	0	0
ENSG00000230063	0	0	0	0	0	0	0	0	0	0	0	0
ENSG00000235467	0	0	0	0	0	0	0	0	0	0	0	0
ENSG00000123684	2919	2630	2537	1723	2296	2405	2604	2680	2664	3067	2569	2340
ENSG00000228044	0	0	0	0	0	0	2	0	2	0	1	2
ENSG00000225338	0	0	2	2	4	0	3	6	2	2	1	0
ENSG00000224407	0	0	0	0	0	0	0	0	0	0	0	0
ENSG00000232463	0	0	0	0	0	0	0	0	0	0	0	0
ENSG00000237457	2	0	1	3	1	2	4	4	0	4	3	6
ENSG00000225171	16	6	9	9	7	10	4	5	11	11	8	22
ENSG00000235386	0	0	0	0	0	0	0	0	0	0	0	0
ENSG00000123836	428	459	347	330	340	377	489	521	404	437	408	362
ENSG00000213690	0	0	0	0	0	0	0	0	0	0	0	0
ENSG00000229832	4	7	3	4	6	1	2	0	8	4	2	1
ENSG00000225233	2	1	2	0	2	0	0	0	0	0	2	4
ENSG00000237514	0	0	0	0	0	0	0	0	0	0	0	0
ENSG00000287856	0	0	0	0	1	0	1	0	0	0	0	0
ENSG00000226375	0	0	0	0	0	0	0	0	0	0	0	0
ENSG00000203705	782	855	797	577	831	935	931	847	909	894	771	583
ENSG00000224040	0	4	0	0	0	0	0	2	0	0	0	2
ENSG00000228686	17	7	8	5	4	13	7	10	8	7	1	23
ENSG00000279838	27	20	19	4	13	10	20	14	16	6	13	22
ENSG00000174175	0	0	0	2	0	0	0	0	0	0	0	0
ENSG00000236401	0	0	0	0	0	0	0	0	0	0	0	0
ENSG00000241475	0	0	0	0	0	0	0	0	0	0	0	2
ENSG00000215800	0	0	0	0	0	0	0	0	0	0	0	0
ENSG00000286421	0	0	0	0	0	0	0	0	0	0	0	0
ENSG00000270936	0	0	0	0	0	0	0	0	0	0	0	0
ENSG00000008118	2	4	4	2	4	8	8	0	9	8	4	2
ENSG00000171161	957	880	762	576	875	802	536	608	688	723	465	382
ENSG00000241505	0	0	0	0	0	0	0	0	0	0	0	0
ENSG00000282097	0	0	0	0	0	0	2	0	0	0	0	0
ENSG00000261453	0	0	0	0	0	0	0	0	0	0	0	0
ENSG00000231020	0	0	0	0	0	0	0	0	0	0	2	0
ENSG00000270818	0	0	0	0	0	0	0	0	0	0	0	0
ENSG00000196878	71	70	34	31	67	39	58	58	52	40	29	27
ENSG00000225561	0	0	0	0	0	0	0	0	0	0	0	0
ENSG00000074964	1192	1153	1092	852	1152	939	727	1097	1098	1095	675	493
ENSG00000223847	0	0	0	0	0	0	0	0	0	0	0	0
ENSG00000277704	0	0	0	0	0	0	0	0	0	0	0	0
ENSG00000259815	0	0	0	0	0	0	0	0	0	0	0	0
ENSG00000240963	0	1	0	0	0	0	0	0	0	0	0	0
ENSG00000226570	0	0	0	0	0	0	0	0	0	0	0	0
ENSG00000198929	88	93	95	60	56	56	52	64	58	76	44	34
ENSG00000230628	2	0	0	0	0	2	2	7	2	2	2	0
ENSG00000227579	0	0	0	0	0	0	0	0	0	0	0	0
ENSG00000174606	1103	961	906	611	860	964	1120	945	877	962	794	895
ENSG00000179914	1	4	0	1	0	1	0	2	0	1	1	2
ENSG00000121446	2	0	0	0	0	0	0	0	1	0	0	0
ENSG00000236905	2	5	1	0	2	4	4	0	1	0	0	3
ENSG00000233304	0	3	0	0	6	0	2	0	2	0	0	2
ENSG00000227887	0	0	2	0	0	0	0	2	0	0	0	0
ENSG00000116903	1883	1839	1656	1207	1688	1915	1930	1708	1776	1761	1697	1623
ENSG00000226196	0	0	0	0	0	0	0	0	0	0	0	0
ENSG00000287354	0	0	0	0	0	0	0	0	0	0	0	0
ENSG00000233827	0	0	0	0	0	0	0	0	0	0	0	0
ENSG00000198797	24	4	10	14	9	6	30	13	12	6	18	16
ENSG00000151414	2769	2341	2271	1578	2096	2358	3010	2517	2523	2820	2583	2159
ENSG00000177614	1202	1055	964	759	908	948	616	898	1018	1142	598	571
ENSG00000235182	0	0	0	0	0	0	0	0	0	0	0	0
ENSG00000287157	0	0	0	0	0	0	0	0	0	0	0	0
ENSG00000233920	1	2	0	0	1	2	3	0	0	0	3	2
ENSG00000183831	2	2	2	2	2	2	6	1	2	2	5	4
ENSG00000225755	0	0	0	0	0	0	0	0	0	0	0	0
ENSG00000197472	233	217	222	151	213	229	284	225	258	263	211	185
ENSG00000230184	2	0	0	0	0	0	0	0	0	0	0	0
ENSG00000232436	0	0	0	0	0	0	0	0	0	0	0	0
ENSG00000231718	0	0	0	0	0	0	0	0	0	0	0	0
ENSG00000136643	925	902	849	619	686	844	973	798	878	942	776	706
ENSG00000232537	0	0	0	0	0	0	0	0	0	1	0	0
ENSG00000285521	3	5	4	2	2	0	4	5	4	2	6	6
ENSG00000236317	1	0	0	2	3	2	2	0	0	0	0	2
ENSG00000176855	0	0	0	0	0	0	0	0	0	0	0	0
ENSG00000227728	0	0	0	0	0	0	0	0	1	0	0	0
ENSG00000162877	3	9	2	3	8	6	14	2	8	11	8	2
ENSG00000225401	0	2	0	0	2	0	0	6	0	1	0	0
ENSG00000228190	0	0	0	0	0	0	0	0	0	0	0	0
ENSG00000135747	6	4	6	7	8	4	11	7	8	16	5	15
ENSG00000227237	0	0	0	0	0	0	0	0	1	0	0	0
ENSG00000069248	6982	7057	6341	4741	6220	6765	7140	6854	6967	7422	6077	5637
ENSG00000232812	0	0	0	0	0	0	0	0	0	0	0	0
ENSG00000242042	0	0	0	0	0	0	0	0	0	0	0	0
ENSG00000234464	0	0	0	0	0	0	0	0	0	2	0	0
ENSG00000253148	0	0	0	0	0	0	0	0	0	0	0	0
ENSG00000227751	0	0	0	0	0	0	0	0	0	0	0	0
ENSG00000090104	0	0	0	0	0	0	0	0	0	2	0	0
ENSG00000285280	1	6	0	0	2	3	2	0	1	4	2	1
ENSG00000232892	0	0	0	0	0	0	0	0	0	0	1	0
ENSG00000236950	0	0	0	0	0	0	0	0	0	0	0	0
ENSG00000236468	0	0	0	1	2	0	0	0	0	0	2	0
ENSG00000185220	210	162	161	104	148	180	196	174	170	164	136	130
ENSG00000226003	0	0	0	0	0	0	0	0	0	0	0	0
ENSG00000230813	0	0	1	0	0	0	0	0	0	0	0	0
ENSG00000236101	0	0	0	0	0	0	0	0	0	0	0	0
ENSG00000162769	1510	1244	1137	818	1169	1193	1147	1264	1277	1432	1105	1041
ENSG00000133065	2155	1847	1686	1267	1438	1758	1997	1848	1942	1987	1399	1496
ENSG00000278684	0	0	0	0	0	0	0	0	0	0	0	0
ENSG00000236775	0	0	0	2	0	0	0	2	4	5	0	0
ENSG00000042781	4	10	14	0	4	3	16	2	2	4	7	10
ENSG00000234754	0	0	0	0	0	0	0	0	0	0	0	2
ENSG00000233084	4	2	4	0	2	4	0	6	0	4	3	0
ENSG00000227815	10	9	14	12	17	17	7	13	11	15	8	12
ENSG00000287046	0	0	0	0	0	0	0	0	0	0	0	0
ENSG00000228863	0	0	0	0	0	0	0	0	0	0	0	0
ENSG00000228646	0	0	0	0	0	0	0	0	0	0	0	0
ENSG00000229112	0	0	0	0	0	0	0	2	0	0	0	2
ENSG00000233332	0	0	0	0	0	0	0	0	0	0	0	0
ENSG00000231984	0	0	0	0	0	0	0	0	0	0	0	0
ENSG00000226876	0	0	0	0	0	0	0	0	0	1	0	0
ENSG00000277462	525	384	374	260	413	406	350	376	418	456	346	299
ENSG00000225591	2	3	3	0	2	0	0	0	0	1	2	0
ENSG00000035687	2258	2232	1948	1398	1808	2233	2583	2038	2124	2323	2052	2082
ENSG00000213080	8	11	6	6	2	6	11	7	14	8	1	7
ENSG00000180287	6	6	6	2	4	0	2	0	0	6	2	6
ENSG00000226693	0	0	0	0	0	0	0	0	0	0	0	0
ENSG00000231272	0	0	0	0	0	0	0	0	0	0	0	0
ENSG00000223828	0	0	0	0	0	0	0	0	0	0	0	0
ENSG00000230124	2764	2771	2349	1797	2704	2656	2053	2564	2643	2657	1832	1809
ENSG00000226723	8	10	6	6	14	7	4	11	8	4	4	5
ENSG00000272672	2	0	0	0	2	0	0	2	0	0	0	0
ENSG00000228982	0	0	0	0	0	0	0	0	0	0	0	0
ENSG00000235096	0	0	0	0	0	0	0	0	0	0	0	0
ENSG00000007341	1038	968	887	613	848	969	857	912	902	878	711	668
ENSG00000286747	13	12	12	10	8	10	11	14	22	18	3	13
ENSG00000236069	0	0	0	0	0	0	0	0	0	0	0	0
ENSG00000236244	0	0	0	0	0	0	0	0	0	0	0	0
ENSG00000272865	0	0	0	0	0	0	0	0	0	0	0	0
ENSG00000143324	1341	1406	1236	969	1124	1351	1791	1433	1332	1601	1434	1310
ENSG00000229871	0	0	0	0	0	0	0	0	0	0	0	0
ENSG00000225222	0	0	0	0	0	0	0	0	0	0	0	0
ENSG00000118193	1332	1309	1056	885	995	1314	1496	1220	1165	1367	1154	1157
ENSG00000198842	0	0	2	0	0	0	0	0	0	0	0	0
ENSG00000286619	163	176	170	136	126	159	224	175	178	221	210	168
ENSG00000198756	323	317	238	227	222	286	272	292	239	258	196	217
ENSG00000271558	0	0	0	0	0	0	0	0	0	0	0	0
ENSG00000227554	0	0	0	0	0	0	0	0	0	0	0	0
ENSG00000178596	0	0	0	0	0	0	0	0	0	0	0	0
ENSG00000054282	806	673	587	457	621	624	516	552	621	667	472	391
ENSG00000183780	2	6	3	4	2	0	6	2	0	0	0	1
ENSG00000229663	0	0	0	0	0	0	0	0	0	0	0	0
ENSG00000162702	3416	3298	2845	2246	2946	3288	3633	3066	3039	3621	2952	2695
ENSG00000238272	0	0	0	0	0	0	0	0	0	0	0	0
ENSG00000228530	0	0	0	0	0	0	0	0	0	0	0	0
ENSG00000235060	0	0	0	0	0	0	0	0	2	0	0	0
ENSG00000143194	14	12	4	4	4	10	2	7	3	2	4	1
ENSG00000054267	5376	4577	4137	3238	4654	4910	5364	5005	4994	5525	4209	3890
ENSG00000287921	0	0	0	0	0	0	0	0	0	0	0	0
ENSG00000177800	0	0	0	0	0	0	0	0	0	0	0	0
ENSG00000232166	0	0	0	0	0	0	0	0	0	0	0	0
ENSG00000175137	1715	1394	1390	1115	1395	1452	1132	1416	1360	1427	991	903
ENSG00000134245	60	75	50	30	60	64	81	69	55	56	53	53
ENSG00000227373	16	2	6	8	14	6	8	12	8	4	14	14
ENSG00000228175	188	204	194	162	186	212	143	123	127	128	110	100
ENSG00000069275	32681	31202	27234	20603	29652	30855	32923	30095	32458	34033	28681	25790
ENSG00000237317	0	0	0	0	0	0	0	0	0	0	0	0
ENSG00000187889	1	5	1	2	0	2	4	2	1	0	4	2
ENSG00000097046	4822	4475	3857	2852	3978	4467	5613	4113	4313	4639	4222	4270
ENSG00000232113	0	0	0	0	0	0	0	0	0	0	2	0
ENSG00000282718	0	0	0	0	0	0	0	0	0	2	0	0
ENSG00000231378	0	0	2	0	0	0	0	0	0	0	0	2
ENSG00000235605	0	3	0	0	4	5	0	2	2	2	2	2
ENSG00000224857	4	1	0	0	1	1	0	0	0	1	4	0
ENSG00000273367	13	14	12	6	12	11	22	11	20	11	22	6
ENSG00000230604	0	0	0	0	0	0	0	0	0	0	0	2
ENSG00000231605	2	1	0	2	2	1	0	0	2	5	4	4
ENSG00000236358	6	2	4	8	6	3	12	2	11	7	2	2
ENSG00000203737	0	4	2	4	2	0	2	2	0	4	1	0
ENSG00000215873	0	0	0	0	0	0	0	0	0	0	0	0
ENSG00000185420	590	582	478	381	586	593	521	462	522	498	418	389
ENSG00000076321	1163	1181	1067	828	1035	1080	1085	1096	1085	1197	838	830
ENSG00000272175	0	4	0	0	0	0	1	1	0	0	0	2
ENSG00000213070	8	4	2	0	6	12	2	0	2	0	0	6
ENSG00000282265	0	0	0	0	0	0	1	0	0	2	0	0
ENSG00000229747	0	0	0	0	0	0	0	0	0	0	0	0
ENSG00000117280	937	787	666	569	738	848	870	711	741	856	688	616
ENSG00000233985	1	1	0	0	2	0	0	0	0	0	0	0
ENSG00000236719	0	0	0	0	2	2	4	0	1	0	0	0
ENSG00000136636	3728	3574	3271	2473	3009	3729	4247	3439	3502	3510	3394	3040
ENSG00000225486	0	2	0	0	2	2	0	0	0	2	0	0
ENSG00000227043	0	2	0	0	0	0	0	2	0	0	0	0
ENSG00000163874	269	246	223	184	227	230	198	183	221	241	141	130
ENSG00000285777	0	0	0	0	0	1	0	0	0	0	0	0
ENSG00000286109	0	0	0	0	0	0	0	0	0	0	0	0
ENSG00000213068	0	0	0	0	0	0	0	0	0	0	0	0
ENSG00000054392	143	156	133	94	149	160	156	177	178	153	157	124
ENSG00000122223	2	0	0	0	0	0	0	0	0	0	0	0
ENSG00000188739	37	47	41	31	77	39	47	47	29	43	41	19
ENSG00000286666	0	0	0	0	0	0	0	0	0	0	0	0
ENSG00000273198	2	2	0	0	0	0	2	3	0	2	0	0
ENSG00000203730	0	0	0	0	0	0	2	0	0	0	0	0
ENSG00000225719	0	0	0	0	0	0	0	0	0	0	0	0
ENSG00000273483	6	12	6	2	8	6	10	6	12	8	4	4
ENSG00000203729	0	0	0	0	0	2	0	0	0	0	0	0
ENSG00000232809	0	0	0	0	0	0	0	0	0	0	0	0
ENSG00000285981	0	0	0	0	0	0	0	0	0	0	0	0
ENSG00000261729	0	0	0	0	0	0	0	0	0	0	0	0
ENSG00000215796	0	0	0	0	0	0	0	0	0	0	0	2
ENSG00000233047	0	0	0	0	0	0	0	0	0	0	0	0
ENSG00000143341	40	18	12	20	21	18	31	32	19	33	20	28
ENSG00000228309	0	0	0	0	0	0	0	0	0	0	0	0
ENSG00000229739	26	38	24	22	24	25	26	24	11	32	19	23
ENSG00000116703	0	4	0	0	2	0	0	2	2	0	0	0
ENSG00000273874	0	1	0	0	0	0	0	1	0	0	0	1
ENSG00000278757	0	0	0	0	0	0	0	0	0	0	0	0
ENSG00000264341	0	0	0	0	0	0	0	0	0	0	0	0
ENSG00000264101	0	0	0	0	0	0	0	0	0	0	0	1
ENSG00000252404	0	0	0	0	0	0	0	0	0	0	0	0
ENSG00000243267	0	0	0	0	0	0	0	0	0	0	0	0
ENSG00000239149	4	1	0	1	1	0	3	3	2	2	3	1
ENSG00000252151	0	0	0	0	0	0	0	0	0	0	0	0
ENSG00000252969	0	0	0	0	0	0	0	0	0	0	0	0
ENSG00000252956	0	0	0	0	0	0	0	0	0	0	0	0
ENSG00000265606	0	0	0	0	0	0	0	0	0	0	0	0
ENSG00000284357	0	0	0	0	0	0	0	0	0	0	0	0
ENSG00000207237	0	0	0	0	0	0	0	0	0	1	0	0
ENSG00000222784	0	0	0	0	0	0	0	0	0	0	0	0
ENSG00000266210	0	0	0	0	0	0	1	0	2	4	1	0
ENSG00000265961	0	0	0	0	0	0	0	0	0	0	0	0
ENSG00000252691	0	0	0	0	0	0	0	0	0	0	0	0
ENSG00000253005	0	0	0	0	0	0	1	0	0	0	0	0
ENSG00000238316	0	0	0	0	0	0	0	0	0	0	0	0
ENSG00000207941	0	0	0	0	0	0	0	0	0	0	0	0
ENSG00000264773	0	0	0	0	0	0	0	0	0	0	0	0
ENSG00000199963	0	0	0	0	0	0	0	2	0	0	0	0
ENSG00000264698	0	0	0	0	0	0	0	0	0	0	0	0
ENSG00000207328	0	0	0	0	0	0	0	0	0	0	0	0
ENSG00000207466	0	0	0	0	0	0	0	0	0	0	0	0
ENSG00000252368	0	0	0	0	0	0	0	0	0	0	0	0
ENSG00000206779	0	0	1	0	0	0	0	0	0	0	0	0
ENSG00000200796	0	0	0	0	0	0	0	0	0	0	0	0
ENSG00000252190	0	0	0	0	0	0	0	0	0	0	0	0
ENSG00000264613	0	0	0	0	0	0	0	0	0	0	0	0
ENSG00000199240	0	0	0	0	0	0	0	0	0	0	0	0
ENSG00000283724	0	0	0	0	0	0	0	0	0	0	0	0
ENSG00000284410	0	0	0	0	0	0	0	0	0	0	0	0
ENSG00000252018	0	0	0	0	0	2	0	0	2	0	0	0
ENSG00000206627	0	0	0	0	0	0	0	0	0	0	1	0
ENSG00000283414	0	2	0	0	0	0	0	0	0	2	0	1
ENSG00000207508	0	0	0	0	0	0	0	0	0	0	0	0
ENSG00000200171	0	0	0	0	0	0	0	0	0	0	0	0
ENSG00000207194	0	0	0	0	0	0	0	0	4	0	0	0
ENSG00000283477	0	0	0	0	0	0	0	0	0	0	0	0
ENSG00000263675	1	1	2	1	2	0	0	0	0	2	0	1
ENSG00000206981	0	0	0	0	0	0	0	0	0	0	0	0
ENSG00000200174	0	0	0	0	0	0	0	0	0	0	0	0
ENSG00000238653	0	0	0	0	0	0	0	0	0	0	0	0
ENSG00000212624	0	0	0	0	0	0	0	0	0	0	0	0
ENSG00000200575	0	0	0	0	0	0	0	0	0	0	0	0
ENSG00000212360	0	0	0	0	0	0	0	0	0	0	1	0
ENSG00000242860	0	2	0	0	0	0	0	0	0	0	0	0
ENSG00000263908	0	0	0	0	0	0	0	0	0	0	0	0
ENSG00000283690	0	0	0	0	0	0	0	0	0	0	0	0
ENSG00000251825	0	0	0	0	0	0	0	0	0	0	0	0
ENSG00000201153	0	0	0	0	0	0	0	0	0	0	0	0
ENSG00000222624	0	0	0	0	0	0	0	0	0	0	0	0
ENSG00000223152	0	0	0	0	0	0	0	0	0	0	0	0
ENSG00000212308	0	0	0	0	0	0	0	0	0	0	1	0
ENSG00000279049	0	0	0	0	0	0	0	0	0	0	0	0
ENSG00000276081	0	0	0	0	0	0	0	0	0	0	0	0
ENSG00000239640	0	0	0	0	0	0	0	0	0	0	0	0
ENSG00000252338	0	0	0	0	0	0	0	0	0	0	0	0
ENSG00000239319	0	0	0	0	0	0	0	0	0	0	0	0
ENSG00000283749	0	0	0	1	0	0	0	0	0	0	0	0
ENSG00000251767	0	0	0	0	0	0	0	0	0	0	0	0
ENSG00000202263	0	0	0	0	0	0	0	0	0	0	0	0
ENSG00000199318	0	0	0	0	0	0	0	0	0	0	0	0
ENSG00000199666	0	0	0	0	0	0	0	0	0	0	1	0
ENSG00000200601	0	0	0	0	0	0	0	0	0	0	0	0
ENSG00000242482	0	0	0	0	0	0	0	0	0	0	0	0
ENSG00000212366	0	0	0	0	0	0	0	0	0	0	0	0
ENSG00000201620	0	0	0	0	0	0	0	0	0	0	0	0
ENSG00000206817	0	0	3	0	0	3	2	0	2	1	0	2
ENSG00000284247	0	0	0	0	0	0	0	0	0	0	0	0
ENSG00000200839	0	0	0	0	0	0	0	0	0	0	0	0
ENSG00000264963	0	0	0	0	0	0	0	0	0	0	0	0
ENSG00000264271	0	0	0	0	0	0	0	0	0	0	0	0
ENSG00000239504	0	0	0	0	0	0	0	0	0	0	0	0
ENSG00000284202	0	0	0	0	0	0	0	0	0	0	0	0
ENSG00000251720	4	5	4	5	3	4	3	6	10	5	7	10
ENSG00000274321	0	0	0	0	0	0	0	0	0	0	0	0
ENSG00000198974	0	0	0	0	0	0	0	0	0	0	0	0
ENSG00000212248	0	0	0	0	0	0	0	0	0	0	0	0
ENSG00000207962	0	0	0	1	0	0	0	1	0	0	0	0
ENSG00000276884	0	0	0	0	0	0	0	0	0	0	0	0
ENSG00000207234	2	0	1	0	2	0	7	0	3	1	0	0
ENSG00000202259	0	0	0	0	0	0	0	0	0	0	0	0
ENSG00000212459	0	1	0	0	0	0	0	0	0	0	0	0
ENSG00000278287	0	0	0	0	0	0	0	0	0	0	0	0
ENSG00000277565	0	0	0	0	0	0	0	0	0	0	0	0
ENSG00000263526	0	0	0	0	0	0	0	0	0	0	0	0
ENSG00000211575	1	0	0	0	0	2	0	0	0	0	2	0
ENSG00000275823	0	0	0	0	0	0	0	0	0	0	0	0
ENSG00000277689	0	0	0	0	0	0	0	0	0	0	0	0
ENSG00000274199	0	0	0	0	0	0	0	0	0	0	0	0
ENSG00000202254	0	0	0	0	0	0	0	0	0	0	0	0
ENSG00000244256	1	4	2	2	0	0	0	1	2	1	2	3
ENSG00000201491	0	0	0	0	0	0	0	0	0	0	0	0
ENSG00000199831	0	0	0	0	0	0	0	0	0	0	0	0
ENSG00000275455	0	0	0	0	0	0	0	0	0	0	0	0
ENSG00000252162	0	0	0	0	0	0	0	0	0	0	0	0
ENSG00000272051	0	0	0	0	0	0	0	0	0	0	0	0
ENSG00000283899	0	0	0	0	0	0	0	0	0	0	0	0
ENSG00000200800	0	0	0	0	0	0	0	0	0	0	0	0
ENSG00000207502	0	0	0	0	0	0	0	0	0	0	0	0
ENSG00000252530	0	0	0	0	0	0	0	0	0	0	0	0
ENSG00000200536	0	0	0	0	0	0	0	0	0	0	0	0
ENSG00000211543	0	0	0	0	0	0	0	0	0	0	0	0
ENSG00000252797	0	2	0	1	2	0	0	0	1	0	0	0
ENSG00000212266	0	0	0	0	0	0	0	0	0	0	0	0
ENSG00000222209	0	0	0	0	0	0	0	0	0	0	0	0
ENSG00000277141	0	0	0	0	0	0	0	0	0	0	0	0
ENSG00000215930	0	0	0	1	0	0	0	0	0	0	2	0
ENSG00000238761	0	0	0	0	0	0	0	0	0	0	0	0
ENSG00000206679	0	0	0	0	0	0	0	0	0	0	0	0
ENSG00000264419	0	0	0	0	0	0	0	0	0	0	0	0
ENSG00000222069	1	1	0	0	0	0	0	0	0	0	0	0
ENSG00000199879	0	1	2	3	1	2	1	3	4	2	0	0
ENSG00000252005	0	0	0	0	0	0	0	0	0	0	0	0
ENSG00000252510	0	0	0	0	0	0	0	0	0	0	0	0
ENSG00000252830	0	0	0	0	0	0	0	0	0	0	0	0
ENSG00000239984	0	0	0	0	0	0	0	0	1	0	0	0
ENSG00000283296	0	1	0	0	0	0	0	0	0	1	0	0
ENSG00000252717	0	0	0	0	0	0	0	0	0	0	0	0
ENSG00000194297	0	1	0	0	0	0	1	0	2	0	0	0
ENSG00000277313	0	0	0	0	0	0	0	0	0	0	0	0
ENSG00000207472	0	0	0	0	0	1	0	0	0	0	0	0
ENSG00000206880	0	0	0	1	0	0	0	0	0	0	0	0
ENSG00000199849	0	0	0	0	0	0	0	0	0	0	0	0
ENSG00000252407	0	0	0	0	0	0	0	0	0	0	0	0
ENSG00000212538	0	0	0	0	0	0	0	0	0	0	0	0
ENSG00000251813	0	0	0	0	0	0	0	0	0	0	0	0
ENSG00000207108	0	0	0	0	0	0	0	0	0	0	0	0
ENSG00000201312	0	0	0	0	0	0	0	0	0	0	0	0
ENSG00000202491	0	0	0	0	0	0	0	0	0	0	0	0
ENSG00000201596	0	0	0	0	0	0	0	0	0	0	0	0
ENSG00000276839	0	0	0	0	0	0	0	0	0	0	0	0
ENSG00000207974	0	0	0	0	0	0	0	0	0	0	0	0
ENSG00000273629	0	0	0	0	0	0	0	0	0	0	0	0
ENSG00000201493	0	0	0	0	0	0	0	0	0	0	0	0
ENSG00000200139	0	0	0	0	0	0	0	0	0	0	0	0
ENSG00000283575	0	0	0	0	0	0	0	0	0	0	0	0
ENSG00000238765	0	0	0	0	0	0	0	0	0	0	0	0
ENSG00000253025	0	0	0	0	0	0	0	0	0	0	0	0
ENSG00000201544	4	7	3	2	1	0	2	2	3	2	1	1
ENSG00000202498	0	0	0	0	0	0	0	0	0	0	0	0
ENSG00000221545	0	0	0	0	0	0	0	0	0	0	0	0
ENSG00000252906	0	0	0	2	0	0	0	0	0	0	0	0
ENSG00000206692	0	0	0	0	0	0	0	0	0	0	0	0
ENSG00000202329	0	0	0	0	0	0	0	0	0	0	0	0
ENSG00000242794	0	0	0	0	0	0	0	0	0	0	0	0
ENSG00000212144	0	0	0	0	0	0	0	0	0	0	0	0
ENSG00000283340	0	0	0	0	0	0	0	0	0	0	0	0
ENSG00000252860	0	0	0	0	0	0	0	0	0	0	0	0
ENSG00000263390	0	0	0	0	0	0	0	0	0	0	0	0
ENSG00000207181	84	52	52	71	55	80	62	59	69	76	48	42
ENSG00000264377	0	0	0	0	0	0	0	0	0	0	0	0
ENSG00000207149	0	0	0	0	0	0	0	0	0	0	0	0
ENSG00000284485	0	0	0	0	0	0	0	0	0	0	0	0
ENSG00000201638	0	0	0	0	0	0	0	0	0	0	0	0
ENSG00000275213	0	1	0	0	0	0	0	0	0	0	0	0
ENSG00000239494	0	0	0	0	0	0	0	1	0	0	1	0
ENSG00000252371	0	0	0	0	0	0	0	0	0	0	0	0
ENSG00000199442	0	0	0	0	0	0	0	0	0	0	0	0
ENSG00000200033	0	0	0	0	0	0	0	0	0	0	0	0
ENSG00000239690	0	0	0	0	0	0	0	0	0	0	0	0
ENSG00000202184	0	0	0	0	0	0	0	0	0	0	0	0
ENSG00000241395	0	0	0	0	0	0	0	0	0	0	0	0
ENSG00000200982	0	0	0	0	0	0	0	0	0	0	0	0
ENSG00000222407	0	0	0	0	0	0	0	0	0	0	0	0
ENSG00000265435	0	0	0	0	0	0	0	0	0	0	0	0
ENSG00000200495	0	0	0	0	0	0	0	0	2	0	0	0
ENSG00000202609	0	0	0	0	0	0	0	0	0	0	0	0
ENSG00000252553	0	0	0	0	0	0	0	0	2	0	0	0
ENSG00000222240	0	0	0	0	0	0	0	0	0	0	0	0
ENSG00000212187	0	0	0	0	0	0	0	0	0	0	0	0
ENSG00000253097	0	0	0	0	0	0	0	0	0	0	0	0
ENSG00000200036	0	0	0	0	0	0	0	0	0	0	0	0
ENSG00000201421	0	0	0	0	0	0	0	0	0	0	0	0
ENSG00000212610	0	0	0	0	0	0	0	0	0	0	0	0
ENSG00000201944	0	0	1	0	1	0	0	2	0	0	0	2
ENSG00000200327	0	0	0	0	0	0	0	0	0	0	0	0
ENSG00000206905	0	0	0	0	0	0	0	0	0	0	0	0
ENSG00000200972	0	0	2	0	2	0	0	0	0	0	0	0
ENSG00000243051	2	0	0	0	0	0	0	0	0	0	0	0
ENSG00000252011	0	0	0	0	0	0	0	0	0	0	0	0
ENSG00000207326	0	0	0	0	0	0	0	0	0	0	0	0
ENSG00000212205	0	0	0	0	0	0	2	2	0	0	0	0
ENSG00000264358	1	0	1	0	0	1	0	0	0	1	0	0
ENSG00000206640	1	0	0	0	0	2	0	0	0	0	0	1
ENSG00000212527	0	0	0	0	0	0	0	0	0	0	0	0
ENSG00000252879	0	0	0	0	0	0	0	0	0	0	0	0
ENSG00000252612	0	0	0	0	0	1	2	0	0	0	2	2
ENSG00000202264	0	0	0	0	0	0	0	0	0	0	0	0
ENSG00000285609	0	0	0	0	0	0	0	0	0	0	0	0
ENSG00000206762	5	13	0	4	3	6	3	9	4	10	6	6
ENSG00000252084	0	0	0	0	0	0	0	0	0	0	0	0
ENSG00000200085	0	0	0	0	0	0	0	0	0	0	0	0
ENSG00000264500	0	0	1	3	3	2	4	5	3	4	5	0
ENSG00000202025	0	0	0	0	0	0	0	0	0	0	0	0
ENSG00000225545	0	0	0	0	0	0	0	0	0	0	0	0
ENSG00000206990	0	0	0	0	0	0	0	0	0	0	0	0
ENSG00000230175	0	0	0	0	0	0	3	0	0	0	0	0
ENSG00000225272	2	0	0	0	0	0	0	0	0	0	0	0
ENSG00000215838	14	17	15	7	11	8	6	6	5	4	8	4
ENSG00000273365	11	12	8	4	12	7	0	7	14	5	7	1
ENSG00000224358	14	19	23	11	21	15	21	20	2	11	18	12
ENSG00000230659	0	0	0	0	2	0	0	0	0	0	0	0
ENSG00000162545	1035	884	726	633	890	848	577	849	914	981	530	530
ENSG00000090432	3340	3218	3095	2361	3218	2937	1732	2681	2764	2959	1940	1726
ENSG00000215520	0	2	2	2	0	0	2	0	0	8	4	0
ENSG00000183114	120	106	110	82	108	120	80	106	82	96	64	58
ENSG00000158825	8	16	6	2	24	32	12	14	8	23	12	24
ENSG00000158828	878	811	748	572	792	738	650	716	686	700	458	475
ENSG00000284005	0	0	0	0	0	0	0	0	0	0	0	0
ENSG00000117242	313	257	227	165	238	245	263	267	275	326	190	223
ENSG00000234473	2	2	2	2	2	0	2	0	2	0	2	0
ENSG00000238754	0	0	0	0	0	0	0	0	2	2	0	0
ENSG00000134371	3336	3016	2653	2039	2701	3186	3196	3043	3167	3434	2703	2550
ENSG00000221680	0	0	0	0	0	0	0	0	0	0	0	0
ENSG00000162630	2	0	4	0	0	0	2	2	0	0	2	0
ENSG00000276735	0	0	1	0	1	0	0	0	0	0	2	0
ENSG00000232077	1	0	0	4	1	0	2	2	0	0	1	4
ENSG00000229639	0	0	0	2	0	0	0	0	0	0	0	0
ENSG00000287453	32	26	10	13	18	25	26	15	31	22	23	11
ENSG00000270615	0	0	0	0	0	0	0	0	0	0	0	0
ENSG00000287283	0	0	0	0	0	0	0	0	0	0	0	0
ENSG00000240692	0	0	0	0	0	0	0	0	0	0	0	0
ENSG00000229359	0	0	0	0	0	0	0	0	0	0	0	0
ENSG00000237919	2	0	0	0	0	0	0	0	2	0	0	0
ENSG00000066557	3561	3229	2960	2067	2854	3411	4512	3001	3230	3458	3353	2746
ENSG00000244389	0	0	0	1	0	0	0	0	0	1	0	0
ENSG00000228988	0	0	0	0	0	4	0	0	0	1	2	1
ENSG00000118454	2808	2438	2130	1499	2182	2462	2730	2408	2247	2490	2024	1942
ENSG00000226088	6	4	12	9	7	10	9	14	10	8	10	13
ENSG00000116761	6410	6004	6213	4541	6589	5738	4293	6316	6900	7088	4877	4356
ENSG00000278636	0	0	0	0	2	1	0	2	0	0	0	1
ENSG00000271992	138	77	104	60	163	94	63	107	101	121	90	67
ENSG00000233020	0	0	0	2	0	0	0	0	0	0	0	0
ENSG00000237033	0	0	0	0	0	0	0	0	0	0	0	0
ENSG00000226208	0	0	0	0	0	0	0	0	0	0	0	0
ENSG00000007968	2500	2250	2136	1670	2203	1831	1415	2261	2313	2548	1487	1656
ENSG00000235052	2	5	6	0	2	2	0	1	3	3	1	6
ENSG00000117318	3880	3422	3161	2484	3773	3301	2267	3142	3131	3222	2134	1997
ENSG00000285802	0	0	0	0	0	0	0	0	0	0	0	0
ENSG00000229239	0	2	1	0	0	0	0	0	0	2	0	0
ENSG00000142676	102328	89800	80192	58803	88010	91492	103701	84471	97968	89793	72871	63560
ENSG00000057757	5145	4094	4029	3215	4774	4576	3727	4613	4747	4961	3234	3161
ENSG00000011009	915	949	753	549	796	838	749	815	778	668	626	567
ENSG00000117308	372	318	322	234	375	279	258	317	361	286	236	228
ENSG00000273844	0	0	0	0	0	0	0	0	0	0	0	0
ENSG00000235748	32	15	25	30	18	25	16	27	26	28	18	12
ENSG00000237861	0	3	0	0	0	0	4	0	4	0	0	0
ENSG00000221879	0	0	0	0	0	0	0	0	0	0	0	0
ENSG00000230260	0	0	0	0	0	0	0	0	0	0	0	0
ENSG00000199241	0	0	0	0	0	0	0	0	0	0	0	0
ENSG00000226919	0	0	1	0	0	0	2	0	0	0	0	1
ENSG00000223963	0	0	0	0	0	0	0	0	0	0	0	0
ENSG00000215802	0	0	0	0	0	0	0	0	0	0	0	0
ENSG00000233615	2	0	0	0	0	0	0	0	0	0	0	2
ENSG00000238085	0	0	2	0	0	1	0	0	0	2	0	0
ENSG00000265831	0	0	0	0	0	0	0	0	0	0	0	0
ENSG00000224348	0	0	0	0	0	0	0	0	0	0	0	0
ENSG00000286496	0	2	4	5	2	2	0	0	11	2	6	2
ENSG00000287516	4	4	7	4	6	3	2	2	2	2	0	2
ENSG00000287738	20	25	5	5	13	19	8	24	7	21	5	19
ENSG00000132703	0	0	0	0	0	0	0	0	0	0	0	0
ENSG00000276632	0	0	0	0	0	0	0	0	0	0	0	0
ENSG00000223603	0	0	0	0	0	0	0	0	0	0	0	0
ENSG00000132693	0	0	0	0	0	0	0	0	0	0	0	0
ENSG00000235226	0	0	0	0	0	0	1	0	0	0	0	0
ENSG00000158716	4	2	4	4	4	6	2	4	4	2	0	2
ENSG00000181036	0	0	0	0	0	0	0	0	0	0	0	0
ENSG00000158714	0	0	0	0	0	0	0	0	0	0	0	0
ENSG00000212161	0	0	0	0	0	0	0	0	0	0	0	0
ENSG00000243284	2	0	0	0	0	0	0	0	0	0	0	0
ENSG00000272668	2	4	2	0	2	1	4	8	2	2	2	2
ENSG00000213085	29	19	17	18	28	15	22	19	33	16	13	12
ENSG00000266458	0	0	0	0	0	0	0	0	0	0	0	0
ENSG00000287040	0	0	0	0	0	0	0	0	0	0	0	0
ENSG00000279430	0	0	0	0	0	0	0	0	0	0	0	3
ENSG00000162723	0	0	0	0	0	0	0	0	2	0	0	0
ENSG00000273933	0	0	0	0	1	0	0	0	0	0	0	0
ENSG00000256029	0	0	1	0	0	0	1	0	0	0	0	2
ENSG00000188004	0	0	0	0	0	0	0	0	0	0	0	0
ENSG00000266580	0	0	0	0	0	0	0	0	0	0	0	0
ENSG00000254545	1	0	0	0	0	0	1	0	0	1	0	0
ENSG00000203620	0	0	0	0	0	0	0	0	0	2	0	0
ENSG00000269967	0	0	2	0	1	0	1	0	0	2	0	1
ENSG00000228634	4	3	0	3	4	2	2	2	6	0	0	1
ENSG00000284702	0	0	0	0	0	0	0	0	0	0	0	2
ENSG00000221040	0	0	0	0	0	0	0	0	0	0	0	0
ENSG00000287217	0	0	0	2	0	0	0	0	0	0	0	0
ENSG00000163399	13596	12902	11679	9362	10014	12644	9655	12330	11891	13045	8553	7864
ENSG00000212385	0	0	0	0	0	0	0	0	0	0	0	0
ENSG00000233154	6	4	2	2	8	6	11	0	12	2	2	1
ENSG00000230381	0	0	0	0	0	0	0	0	0	0	0	0
ENSG00000200547	0	0	0	0	0	0	0	0	0	0	0	0
ENSG00000224950	3	5	2	4	0	3	0	6	4	2	0	2
ENSG00000286276	0	0	2	0	0	0	4	2	0	0	0	0
ENSG00000177888	923	620	567	426	623	802	855	679	624	734	828	677
ENSG00000243364	165	137	109	113	112	106	151	120	128	110	94	78
ENSG00000251246	0	0	0	0	0	0	0	0	0	0	0	0
ENSG00000143590	367	313	262	196	261	314	246	314	312	275	191	200
ENSG00000202027	0	0	0	0	0	0	0	0	0	0	0	0
ENSG00000169242	1127	894	824	598	928	843	670	711	815	866	604	525
ENSG00000169241	1482	1426	1292	960	1405	1496	1458	1243	1390	1300	1110	928
ENSG00000223452	0	0	0	0	0	0	0	0	0	0	0	0
ENSG00000163463	135	125	74	94	98	125	118	95	139	97	104	84
ENSG00000273088	0	0	0	0	0	0	0	0	0	0	0	0
ENSG00000284586	0	0	0	0	0	0	0	0	0	0	0	0
ENSG00000169231	76	118	65	51	83	88	53	99	67	82	77	76
ENSG00000236263	0	0	0	0	0	0	0	0	0	0	0	0
ENSG00000236675	86	123	97	80	80	71	41	92	81	85	51	50
ENSG00000177628	477	575	457	373	376	506	434	537	450	470	299	355
ENSG00000116521	2988	2719	2538	1985	2996	2566	2201	2548	2557	2523	1736	1684
ENSG00000176444	2443	2308	2154	1595	2021	2207	2546	2121	2411	2080	1663	1799
ENSG00000143630	437	397	399	335	386	342	341	463	353	428	258	265
ENSG00000143627	4	2	7	2	0	1	4	1	4	1	0	0
ENSG00000253074	0	0	0	0	0	0	0	0	0	0	0	0
ENSG00000252116	0	0	0	0	0	0	0	0	0	0	0	0
ENSG00000228523	0	0	0	0	0	0	0	0	0	0	0	0
ENSG00000223263	1	2	8	5	5	1	2	0	12	7	3	4
ENSG00000207504	0	0	0	0	0	0	0	0	0	0	0	0
ENSG00000238139	0	0	0	0	0	0	0	0	0	0	0	0
ENSG00000197721	0	0	0	0	2	2	1	2	0	0	0	0
ENSG00000244703	0	0	0	0	0	0	0	0	0	0	0	0
ENSG00000226289	0	0	0	0	0	0	0	0	0	0	0	0
ENSG00000285239	0	0	0	0	0	0	0	0	0	0	0	0
ENSG00000234219	0	0	0	0	2	1	0	4	2	0	0	0
ENSG00000174059	2	6	6	2	0	10	0	4	6	4	2	2
ENSG00000285719	0	0	0	0	0	0	0	0	0	0	0	0
ENSG00000284237	0	0	1	0	4	2	2	0	3	0	4	0
ENSG00000158731	0	1	0	0	0	0	0	2	0	0	0	0
ENSG00000201746	0	2	0	0	0	0	0	0	0	2	0	0
ENSG00000264881	0	0	0	0	0	0	0	0	0	0	0	0
ENSG00000199562	0	4	2	0	1	3	0	2	0	0	0	0
ENSG00000264501	0	0	0	0	0	0	0	0	0	0	0	0
ENSG00000284735	3	5	4	5	2	2	6	3	6	2	4	3
ENSG00000284642	11	8	3	4	8	12	8	16	14	8	16	6
ENSG00000142657	8258	7543	7105	5500	7324	7637	6756	7096	7779	7674	5421	5112
ENSG00000271989	5	4	6	6	2	2	2	8	0	7	2	4
ENSG00000251503	4	8	13	4	2	7	4	10	11	3	9	4
ENSG00000175279	81	58	54	64	109	94	56	96	66	112	75	46
ENSG00000160049	8416	7706	7061	5415	7627	7607	6441	7177	7179	7800	5709	5234
ENSG00000203469	0	0	0	0	0	0	0	0	0	0	0	0
ENSG00000236035	0	0	0	0	2	2	0	2	2	0	0	2
ENSG00000221643	0	0	0	1	1	2	0	0	2	0	0	0
ENSG00000122188	0	0	0	0	0	0	0	0	0	0	0	2
ENSG00000288644	0	0	0	0	0	0	0	0	0	0	0	0
ENSG00000227417	0	6	2	1	1	0	0	2	0	0	0	2
ENSG00000223505	1	0	0	0	1	0	4	4	2	0	0	2
ENSG00000182004	10404	8940	8679	6375	11282	9620	7925	9099	10718	10566	7928	6224
ENSG00000236430	0	2	2	4	0	2	2	0	0	3	1	0
ENSG00000130768	246	222	197	141	268	207	195	186	259	223	139	142
ENSG00000227050	0	0	0	0	0	0	0	0	0	2	0	0
ENSG00000238231	2	3	0	0	1	0	0	4	0	0	1	2
ENSG00000240750	0	0	2	0	0	0	0	0	0	2	2	5
ENSG00000158156	523	401	341	349	398	443	320	391	379	398	254	257
ENSG00000182118	1306	1286	1166	824	1335	1363	1308	1206	1269	1285	1125	1028
ENSG00000283799	0	0	0	0	0	0	0	0	0	0	0	0
ENSG00000227934	2	0	2	0	0	0	4	6	0	4	2	0
ENSG00000229595	0	0	0	0	0	0	0	0	0	0	0	0
ENSG00000143633	2178	1955	1892	1466	2209	2143	1899	1999	2151	2248	1576	1489
ENSG00000281912	32	44	38	32	34	35	39	40	44	42	42	40
ENSG00000288208	0	0	0	0	0	0	0	0	0	0	0	0
ENSG00000132773	1171	1250	1087	880	1137	1164	843	973	1020	988	722	686
ENSG00000070759	341	238	216	165	209	265	301	273	239	230	172	176
ENSG00000236872	0	0	0	0	0	0	0	0	0	2	0	1
ENSG00000280670	496	423	362	300	493	364	306	417	443	466	298	258
ENSG00000132763	885	831	720	571	752	822	898	804	821	756	586	540
ENSG00000221953	20	28	14	16	27	25	34	26	17	19	17	29
ENSG00000226164	0	0	0	0	0	0	0	2	0	0	2	0
ENSG00000224014	0	0	1	0	0	0	0	0	0	0	0	0
ENSG00000215795	0	2	0	0	0	0	0	0	0	2	0	0
ENSG00000259865	224	199	150	107	191	205	188	177	198	175	294	274
ENSG00000283881	0	0	0	0	0	0	0	0	0	0	0	0
ENSG00000252516	2	4	1	2	0	1	6	0	4	2	1	2
ENSG00000232347	2	2	0	0	1	0	0	0	0	2	0	0
ENSG00000214144	0	0	0	0	0	0	2	6	0	0	0	0
ENSG00000235818	0	0	0	0	0	0	0	0	0	0	0	0
ENSG00000202079	4	5	4	5	0	5	4	9	12	2	6	0
ENSG00000286216	0	1	4	0	0	2	2	0	0	5	0	0
ENSG00000169224	0	0	0	0	0	0	0	0	0	0	0	0
ENSG00000236817	0	0	0	0	0	0	0	0	0	0	0	0
ENSG00000177489	0	0	0	0	0	0	0	0	0	0	0	0
ENSG00000177476	0	0	0	0	0	0	0	0	0	0	0	0
ENSG00000283369	0	0	0	0	0	0	0	0	0	0	0	0
ENSG00000230411	0	0	0	0	0	0	0	0	0	0	0	0
ENSG00000251977	0	0	0	0	0	0	0	0	0	0	0	0
ENSG00000252254	0	0	0	0	0	0	0	0	0	0	0	0
ENSG00000227854	0	0	0	0	0	0	0	0	0	0	0	0
ENSG00000287589	0	0	0	0	0	0	0	0	0	0	0	0
ENSG00000259776	0	0	0	0	0	0	0	0	0	0	0	0
ENSG00000233355	0	2	2	0	2	0	2	0	2	0	4	0
ENSG00000234601	0	0	0	0	0	0	0	0	0	0	0	0
ENSG00000231979	0	0	0	0	0	0	0	0	0	0	0	0
ENSG00000215805	0	0	0	0	0	0	0	0	0	0	0	0
ENSG00000287102	0	0	0	0	0	0	0	0	0	0	0	0
ENSG00000217327	0	0	0	0	0	0	0	0	0	0	0	0
ENSG00000228818	4	8	6	0	2	2	4	2	2	0	2	2
ENSG00000202041	0	0	0	0	0	0	0	0	0	0	0	0
ENSG00000223694	0	0	0	0	0	0	0	0	0	2	0	0
ENSG00000233735	0	0	0	0	0	0	0	0	0	0	0	0
ENSG00000133019	256	243	169	166	218	242	201	199	252	218	183	181
ENSG00000162636	766	702	628	408	536	740	868	708	711	784	734	733
ENSG00000162639	0	0	1	0	0	0	0	2	0	0	0	0
ENSG00000285923	0	0	0	0	0	0	0	0	0	0	0	0
ENSG00000134186	9223	7420	6415	5236	7475	7449	6932	6901	7437	7671	5139	4802
ENSG00000143107	15	8	0	6	8	6	8	0	6	2	0	0
ENSG00000232971	0	0	0	0	0	0	0	0	0	0	0	0
ENSG00000116266	4673	4266	3772	2727	3983	4143	4772	4205	4498	4733	4041	3827
ENSG00000228076	0	0	0	0	3	0	0	0	0	0	0	0
ENSG00000203897	0	0	0	0	0	0	0	0	0	0	0	0
ENSG00000237349	0	0	0	0	0	0	0	0	0	2	0	0
ENSG00000244716	368	312	360	266	380	440	207	320	434	320	233	192
ENSG00000228665	0	4	2	2	2	0	0	2	0	0	1	0
ENSG00000228054	0	1	0	0	0	0	0	0	0	0	0	0
ENSG00000273382	61	45	74	46	47	99	71	70	72	79	47	51
ENSG00000215717	1857	1686	1566	1202	1503	1845	1961	1737	1641	1860	1653	1424
ENSG00000278249	0	0	0	0	0	0	0	0	0	0	0	0
ENSG00000270066	0	0	1	0	0	0	0	0	0	0	1	0
ENSG00000251484	8	6	5	3	3	2	12	2	0	2	0	0
ENSG00000132676	6300	5772	5484	4252	6228	6053	6046	6338	6462	6696	5037	4737
ENSG00000227673	0	0	0	0	0	0	0	0	2	0	0	0
ENSG00000203761	463	471	395	312	351	394	403	438	476	425	373	335
ENSG00000234937	0	0	4	3	3	2	0	2	2	0	0	4
ENSG00000132718	138	114	112	92	112	132	63	84	98	66	62	85
ENSG00000283442	2	1	2	0	0	0	0	0	0	0	0	0
ENSG00000132680	6558	5304	4732	3845	4602	5597	5020	5402	4885	5627	3893	3724
ENSG00000207475	0	3	0	1	5	0	1	0	0	0	1	1
ENSG00000280466	0	0	0	0	0	0	0	0	0	0	0	0
ENSG00000281394	0	0	0	0	0	0	0	0	0	0	0	0
ENSG00000277817	1	1	0	0	0	1	0	2	1	0	0	0
ENSG00000273002	11	8	30	13	16	22	17	28	19	18	10	15
ENSG00000224276	6	3	0	1	0	2	2	2	0	0	0	0
ENSG00000285677	32	33	30	14	39	15	15	13	23	17	5	18
ENSG00000163479	12402	11195	10973	7448	12278	10633	10400	10233	11700	10487	9003	7296
ENSG00000160803	4145	4025	3390	2673	3321	3438	3359	3690	3868	3823	2705	2469
ENSG00000132698	10	8	12	4	10	8	15	10	14	9	6	8
ENSG00000252236	0	0	0	0	2	0	0	0	0	0	0	0
ENSG00000260238	1	1	0	1	0	0	0	0	2	0	1	0
ENSG00000242252	17	12	10	9	14	8	4	5	6	11	2	7
ENSG00000198952	12007	11068	10532	8141	10414	10174	8738	10568	10538	11210	7370	6686
ENSG00000163472	396	262	257	213	242	267	208	280	231	265	130	159
ENSG00000163468	43707	39354	36910	28548	40430	39484	33159	41667	43163	44658	29360	26356
ENSG00000132677	0	4	4	3	7	0	2	6	0	2	2	0
ENSG00000237390	0	0	0	0	0	0	0	1	0	0	0	0
ENSG00000207933	0	0	0	0	0	0	0	0	0	0	0	0
ENSG00000254726	2179	1710	1452	1212	1424	1666	1702	1894	1742	1914	1274	1190
ENSG00000186377	212	171	166	110	158	196	208	168	188	217	218	184
ENSG00000186160	0	0	0	0	0	0	0	0	0	0	0	0
ENSG00000225154	0	0	0	0	0	0	0	0	0	0	0	0
ENSG00000225506	5	2	0	0	3	4	0	2	2	1	4	2
ENSG00000225514	0	0	0	0	0	0	0	0	0	0	0	0
ENSG00000224805	4	1	2	2	1	1	0	0	2	2	0	0
ENSG00000162366	0	2	0	0	1	0	0	0	0	0	0	0
ENSG00000226252	0	0	0	0	0	2	0	0	0	0	0	0
ENSG00000225762	5	16	5	2	2	9	5	3	2	10	7	4
ENSG00000186790	21	16	16	4	10	6	2	10	6	9	2	14
ENSG00000237424	437	359	346	288	352	342	366	437	418	459	319	306
ENSG00000189030	4	6	4	5	2	6	4	7	4	4	0	2
ENSG00000162763	0	0	2	0	0	0	0	0	0	0	0	0
ENSG00000143061	1151	953	1030	708	897	1053	1114	1056	1057	1175	969	871
ENSG00000135821	12149	11245	10733	8301	10943	11511	11254	12088	11872	12884	8879	8265
ENSG00000203740	10	13	10	14	10	12	16	10	8	10	4	13
ENSG00000162374	2	4	0	0	0	0	0	4	0	0	0	0
ENSG00000168275	1679	1442	1298	1049	1695	1584	1096	1607	1751	1810	1277	1086
ENSG00000241563	28	20	17	19	24	18	12	36	27	18	12	10
ENSG00000153207	3141	2992	2461	1961	2333	2935	3211	3037	3069	3390	2453	2492
ENSG00000156869	334	316	248	224	296	320	361	318	326	371	244	301
ENSG00000033122	65	46	63	36	43	57	80	32	52	67	60	51
ENSG00000143278	2	0	0	0	0	0	6	0	2	2	0	0
ENSG00000116678	1265	1184	1025	702	1035	1183	1516	1145	1201	1280	1319	1198
ENSG00000159352	13542	12952	12278	9351	14856	12073	8935	12611	14028	13684	9334	7799
ENSG00000158710	23037	20632	19475	14831	21401	18520	14183	20322	21393	21597	14386	12227
ENSG00000162734	12292	10404	10383	7768	10684	9974	8594	10686	11400	12412	7080	6249
ENSG00000049239	731	738	638	493	644	596	452	688	714	765	542	577
ENSG00000186564	211	210	167	161	144	198	192	194	197	222	140	130
ENSG00000244038	11539	11419	10599	8075	10969	10661	9087	10330	10974	10510	8101	6506
ENSG00000116690	9	4	9	8	4	1	16	14	6	12	11	4
ENSG00000126091	101	78	72	51	59	85	58	60	78	64	72	48
ENSG00000171163	858	674	705	470	675	648	666	628	711	650	526	449
ENSG00000172456	152	244	200	149	228	174	154	193	234	241	203	129
ENSG00000158786	0	0	0	0	2	0	0	2	0	0	0	2
ENSG00000118733	0	0	0	0	0	0	0	0	0	3	4	0
ENSG00000157870	700	708	518	493	537	595	598	527	578	587	462	364
ENSG00000179085	508	413	347	288	449	401	325	399	398	290	303	203
ENSG00000173080	2	0	0	2	1	7	2	0	0	0	0	2
ENSG00000276470	0	0	0	0	0	0	0	0	0	0	0	0
ENSG00000278852	0	0	0	0	0	0	0	0	0	0	0	0
ENSG00000275915	0	0	0	0	0	0	0	0	0	0	0	0
ENSG00000120937	36	26	18	12	55	34	22	22	34	22	12	14
ENSG00000224904	2	2	0	2	0	0	0	6	0	0	0	0
ENSG00000285646	74	59	60	36	65	74	39	29	41	28	22	35
ENSG00000199347	0	0	0	0	0	0	0	0	0	0	0	0
ENSG00000201801	0	0	8	1	3	3	1	0	3	5	0	1
ENSG00000083444	2918	2854	2358	1936	2583	2663	2269	2400	2577	2620	1947	2055
ENSG00000287384	0	4	2	0	0	2	0	0	0	0	0	2
ENSG00000270914	2	0	1	0	0	0	0	0	0	0	0	0
ENSG00000116691	1770	1618	1433	1173	1786	1479	882	1424	1714	1536	1040	839
ENSG00000202461	2	0	3	0	1	0	1	0	1	0	1	2
ENSG00000276869	0	0	0	0	0	0	0	0	0	0	0	0
ENSG00000243539	0	0	0	0	0	0	1	0	0	0	4	2
ENSG00000120949	11	17	10	12	15	10	16	12	16	22	10	8
ENSG00000201135	0	0	0	0	0	0	0	0	0	0	0	0
ENSG00000227875	0	0	0	0	0	0	0	0	0	0	0	0
ENSG00000285604	0	0	0	0	0	0	0	0	0	0	0	0
ENSG00000283789	0	0	0	0	0	0	0	0	0	0	0	0
ENSG00000263676	0	0	0	0	0	0	0	0	0	0	0	0
ENSG00000200591	0	0	0	0	0	0	1	0	0	0	0	0
ENSG00000162521	18246	16845	16078	11996	15551	16474	16934	17761	18751	19482	14548	14015
ENSG00000162520	11	17	11	10	4	10	11	8	13	14	5	10
ENSG00000224409	0	0	0	0	0	0	0	1	0	0	0	0
ENSG00000162522	1807	1656	1458	1138	1469	1602	1110	1565	1615	1593	1061	984
ENSG00000116497	1669	1448	1380	971	1308	1329	1539	1434	1398	1509	1230	1117
ENSG00000121905	20	9	9	18	16	16	10	24	26	15	5	13
ENSG00000121900	650	682	655	455	726	570	433	629	615	553	438	295
ENSG00000287691	1	3	2	2	0	2	3	1	0	1	2	4
ENSG00000278966	8	3	6	0	0	4	4	2	2	4	2	10
ENSG00000143222	3795	3264	3016	2275	3646	3377	3132	3415	3723	3618	2570	2408
ENSG00000224985	65	44	38	52	49	55	62	55	71	44	30	30
ENSG00000143224	233	195	174	145	198	187	135	194	186	153	132	159
ENSG00000158850	1945	1934	1825	1305	1910	1899	1554	1718	1823	1625	1273	1207
ENSG00000158859	30	33	26	16	27	30	35	28	36	37	16	37
ENSG00000158869	10	12	7	1	13	3	3	4	9	5	4	4
ENSG00000158874	0	0	0	2	0	0	2	2	0	2	0	0
ENSG00000158882	615	592	493	405	580	583	605	461	550	462	479	375
ENSG00000284035	3	0	0	0	0	3	0	1	2	0	0	0
ENSG00000143257	43	47	25	14	25	45	19	18	32	21	13	21
ENSG00000248485	2	2	2	6	0	4	2	3	2	0	8	2
ENSG00000188931	160	109	119	97	109	128	126	138	123	161	112	125
ENSG00000236484	2	4	0	3	2	0	4	0	2	2	0	0
ENSG00000283696	16	21	8	17	8	16	10	20	15	15	7	14
ENSG00000288093	8	9	4	10	15	17	8	8	17	7	9	2
ENSG00000206921	0	0	0	0	0	0	0	0	0	0	0	0
ENSG00000215840	6	0	14	5	17	8	4	9	10	18	4	2
ENSG00000277882	0	0	0	0	0	0	0	0	0	0	0	0
ENSG00000283317	6	3	1	0	6	1	2	8	2	5	3	3
ENSG00000277762	0	0	0	0	0	0	0	0	0	0	0	0
ENSG00000227139	0	0	0	0	0	0	0	0	0	0	0	0
ENSG00000265107	7	4	4	2	2	6	2	1	0	6	2	4
ENSG00000274415	0	0	0	0	0	0	0	0	0	0	0	0
ENSG00000234190	0	0	0	0	0	0	0	0	0	0	0	0
ENSG00000223728	0	0	0	0	0	0	0	0	0	2	0	0
ENSG00000121634	0	0	2	0	0	0	0	0	0	0	0	0
ENSG00000188092	350	298	272	153	274	320	327	258	293	296	212	229
ENSG00000273059	2	1	0	0	1	0	2	0	0	0	0	0
ENSG00000274372	61	56	53	27	43	42	42	43	65	61	46	54
ENSG00000206791	0	0	0	0	0	0	0	0	0	0	0	1
ENSG00000206585	2	0	0	2	0	1	0	4	1	2	0	0
ENSG00000229828	4	2	3	2	0	2	0	2	4	0	5	0
ENSG00000225080	0	0	4	2	1	0	0	2	0	2	0	2
ENSG00000198658	8	2	2	0	7	0	4	6	0	6	3	4
ENSG00000238382	0	0	0	0	0	0	0	0	0	0	0	0
ENSG00000225919	0	0	0	0	0	0	0	0	0	0	0	0
ENSG00000236497	0	0	0	0	0	0	1	0	0	0	0	0
ENSG00000207190	0	0	0	0	0	0	0	0	0	0	0	0
ENSG00000200508	0	0	0	0	0	0	0	0	0	0	0	0
ENSG00000284928	0	0	0	0	0	0	1	2	0	0	0	0
ENSG00000223949	55	62	40	42	42	54	95	40	55	46	58	72
ENSG00000116688	9396	8782	7990	6422	7575	7926	6869	8278	8183	8868	5932	5526
ENSG00000188800	2	0	0	0	0	0	0	0	0	2	0	0
ENSG00000084073	3569	2874	2727	2017	2846	3317	3496	2888	3021	3173	2667	2397
ENSG00000231296	1	0	0	0	2	0	0	0	0	0	0	0
ENSG00000049089	52	49	40	24	38	45	44	41	35	50	35	22
ENSG00000227311	0	0	0	0	0	4	2	3	0	0	2	1
ENSG00000213172	0	0	0	0	0	0	0	0	0	0	0	0
ENSG00000284677	3	10	3	0	4	8	5	10	1	6	0	0
ENSG00000187801	77	69	66	60	88	71	101	86	71	88	72	63
ENSG00000260920	114	112	98	53	85	118	108	105	70	94	78	106
ENSG00000158887	64	58	44	66	70	34	75	58	68	60	46	36
ENSG00000255054	0	0	0	0	0	0	0	0	0	0	0	0
ENSG00000228172	3	9	4	11	5	13	5	12	9	13	13	11
ENSG00000117640	1059	979	866	694	954	1034	920	921	918	828	709	731
ENSG00000272478	0	0	0	0	0	0	0	0	0	0	0	0
ENSG00000127423	1164	978	914	745	955	960	854	947	980	1007	743	735
ENSG00000182749	324	384	299	195	380	301	246	244	278	296	219	248
ENSG00000207302	0	0	0	0	1	0	0	0	0	0	0	0
ENSG00000117632	27453	25243	23515	17446	26564	25213	26115	30006	32024	33569	23436	20367
ENSG00000229786	0	0	6	0	0	0	0	0	0	0	7	1
ENSG00000223624	0	0	0	0	0	1	0	0	0	1	0	0
ENSG00000283938	0	0	0	0	0	0	0	0	0	0	0	0
ENSG00000199385	0	0	0	0	0	0	0	0	0	0	0	0
ENSG00000263381	0	0	0	0	0	0	0	0	0	0	0	0
ENSG00000126106	105	111	91	89	127	114	99	116	95	122	89	94
ENSG00000198520	59	60	53	44	64	77	88	56	72	78	71	39
ENSG00000199377	4	6	2	4	2	0	1	6	6	6	2	1
ENSG00000200169	1	0	0	0	2	1	0	3	0	0	0	0
ENSG00000142945	6005	5576	5096	4125	5413	5228	4822	5787	6096	6256	4421	3606
ENSG00000142937	200102	183313	166912	123507	201058	183329	140361	171720	199174	189513	136012	117385
ENSG00000264294	0	0	0	0	0	0	0	0	0	0	0	0
ENSG00000200913	28	27	29	27	35	27	20	24	25	28	20	16
ENSG00000202031	5	3	3	5	5	4	3	0	1	6	4	3
ENSG00000207421	0	0	0	0	0	0	0	0	0	0	0	0
ENSG00000281859	0	0	0	0	0	0	0	0	0	0	0	0
ENSG00000234093	24	30	12	14	21	14	12	14	21	19	19	15
ENSG00000142959	6	6	9	3	5	0	9	0	2	5	2	4
ENSG00000173846	295	309	264	232	353	271	162	252	246	212	181	135
ENSG00000117425	102	121	114	93	97	131	81	132	110	82	74	93
ENSG00000202444	0	0	0	0	0	0	0	0	0	0	0	0
ENSG00000226499	7	5	1	0	4	0	1	4	3	0	0	1
ENSG00000070785	1434	1323	1249	896	1496	1247	1106	1330	1519	1435	1057	854
ENSG00000253039	0	0	0	0	0	2	0	0	0	0	0	0
ENSG00000229815	0	0	2	0	0	0	0	2	0	0	0	0
ENSG00000232369	2	3	2	0	2	0	1	0	2	2	0	0
ENSG00000268949	4	6	5	5	6	2	9	12	7	7	2	3
ENSG00000126107	712	859	768	520	711	740	716	653	742	697	547	546
ENSG00000126088	3674	3339	3125	2238	3500	3330	2983	3142	3427	3262	2543	2201
ENSG00000234315	0	0	0	0	0	0	0	0	0	0	0	0
ENSG00000162408	1515	1412	1161	942	1104	1231	1152	1209	1200	1358	870	849
ENSG00000229519	4	1	4	0	2	2	4	5	0	0	4	0
ENSG00000173662	4	4	4	2	3	6	8	1	8	5	3	6
ENSG00000204859	1537	1594	1444	1155	1591	1380	856	1379	1386	1466	826	841
ENSG00000288629	0	0	0	0	0	0	0	0	0	0	0	0
ENSG00000230735	0	0	0	2	0	0	0	0	0	0	0	1
ENSG00000171488	581	572	503	402	439	633	785	594	576	667	563	540
ENSG00000226394	0	0	0	0	0	0	0	0	0	0	0	0
ENSG00000237200	3	0	0	0	5	0	2	3	0	7	4	0
ENSG00000070886	170	143	163	143	173	178	146	185	155	140	132	105
ENSG00000276835	0	0	0	0	0	0	0	0	0	0	0	0
ENSG00000265422	0	0	0	0	0	0	0	0	0	0	0	0
ENSG00000223776	0	0	0	0	0	0	0	0	0	0	0	0
ENSG00000273058	222	137	174	127	130	114	144	195	192	230	82	119
ENSG00000230325	1	2	0	0	5	1	0	2	3	5	1	3
ENSG00000119285	3557	3651	3003	2408	2509	3373	3612	3452	2968	3666	2637	2698
ENSG00000226498	0	0	0	0	0	2	0	0	0	0	0	0
ENSG00000237991	3	8	10	6	12	8	2	6	4	4	2	0
ENSG00000244020	0	0	1	0	0	1	1	0	1	1	0	0
ENSG00000288099	0	0	0	0	0	0	0	0	0	0	0	0
ENSG00000225886	0	0	3	2	0	2	0	6	2	0	0	1
ENSG00000206767	0	0	0	0	0	0	0	0	0	0	0	0
ENSG00000226662	0	0	0	0	0	0	0	0	0	0	0	0
ENSG00000207095	0	0	0	0	0	0	0	0	0	0	0	0
ENSG00000287244	2	2	2	2	2	2	0	2	2	2	4	0
ENSG00000231344	7	17	10	7	11	10	4	9	11	13	9	11
ENSG00000230833	0	2	0	0	2	0	0	0	2	0	0	0
ENSG00000117758	3886	3536	3099	2505	3198	3623	3721	3510	3534	3918	3173	3153
ENSG00000269971	20	22	13	12	7	15	0	7	15	14	5	5
ENSG00000270031	8	6	7	0	4	3	2	3	1	3	9	1
ENSG00000223062	0	0	0	0	0	0	0	0	0	0	0	1
ENSG00000286433	0	2	2	0	2	0	0	0	0	0	0	0
ENSG00000117751	7216	6579	6155	4603	6346	6735	5896	6392	6587	6789	5082	4814
ENSG00000252947	0	0	0	1	0	2	0	0	0	2	0	2
ENSG00000130775	101	113	107	83	101	103	75	106	112	101	59	86
ENSG00000117748	11169	9862	9569	7334	10610	10371	8894	10847	11067	11447	7236	6935
ENSG00000223643	0	0	0	0	0	0	0	0	0	0	0	0
ENSG00000230239	0	0	0	0	0	0	0	0	0	0	0	0
ENSG00000263811	0	0	0	0	0	0	0	0	0	0	0	0
ENSG00000277234	0	0	0	0	0	0	0	0	0	0	0	0
ENSG00000235241	0	0	0	0	0	0	0	0	0	0	0	0
ENSG00000207005	0	0	0	0	0	0	0	0	0	0	0	0
ENSG00000272426	6	4	10	4	2	2	4	4	8	2	2	0
ENSG00000117122	216	217	200	135	202	196	187	193	172	192	166	131
ENSG00000286898	0	0	0	0	0	0	1	0	1	0	1	0
ENSG00000226526	2	1	0	0	0	0	2	0	0	1	0	0
ENSG00000159363	863	884	786	672	761	800	699	809	833	749	578	456
ENSG00000117115	34	56	36	30	38	40	56	58	38	21	48	36
ENSG00000204362	0	0	0	2	0	0	0	0	0	0	0	0
ENSG00000282843	0	0	0	0	0	0	0	0	0	0	0	0
ENSG00000142623	4	2	2	2	0	0	0	0	2	2	0	2
ENSG00000142619	5	16	10	8	12	3	6	8	11	9	6	6
ENSG00000266634	0	0	0	0	0	0	0	0	0	0	0	0
ENSG00000199459	0	0	0	0	0	0	0	0	0	0	0	0
ENSG00000273264	0	0	0	0	0	1	0	0	0	0	0	0
ENSG00000282057	2	1	2	2	5	1	9	4	2	2	2	2
ENSG00000272691	4	0	2	4	6	2	4	0	2	0	0	1
ENSG00000199934	0	0	0	0	0	0	0	0	0	0	0	0
ENSG00000230285	0	0	0	0	0	0	0	0	0	0	0	0
ENSG00000142871	3108	3155	3006	2178	2943	2631	1840	2893	3020	3148	2079	1552
ENSG00000226643	0	0	0	0	0	0	0	0	0	0	0	0
ENSG00000234419	0	4	0	2	0	4	0	0	2	0	0	0
ENSG00000276997	14	24	10	14	6	22	15	8	13	19	1	12
ENSG00000222399	0	0	0	0	0	0	0	0	0	0	0	0
ENSG00000267305	1	0	0	1	0	1	1	1	0	0	0	0
ENSG00000143512	28	23	7	15	10	12	21	13	14	18	6	5
ENSG00000143498	1515	1287	1222	863	1258	1311	1224	1228	1384	1441	1034	897
ENSG00000225265	98	127	99	77	99	90	92	80	90	82	85	76
ENSG00000154305	2853	3020	2559	2003	2365	2624	3219	2793	2654	2925	2501	2187
ENSG00000229399	0	0	2	2	6	0	0	0	0	0	0	0
ENSG00000272750	28	22	13	17	23	16	33	27	17	22	19	27
ENSG00000186063	1011	966	894	611	805	1067	1216	1001	1073	1045	947	801
ENSG00000162819	2429	2042	1905	1385	2007	2263	2229	2052	1971	2123	1937	1673
ENSG00000287684	0	0	0	0	0	0	0	0	0	0	2	0
ENSG00000234523	0	0	1	0	2	0	0	2	0	3	0	0
ENSG00000287338	2	2	0	2	0	2	2	4	0	2	2	2
ENSG00000187554	26	31	19	12	20	16	30	26	14	22	12	10
ENSG00000236846	0	0	0	0	0	0	0	0	0	1	0	0
ENSG00000226601	0	0	0	0	0	0	0	0	0	0	0	0
ENSG00000164010	114	139	117	99	85	136	122	119	100	142	99	92
ENSG00000164011	773	722	693	463	743	611	624	706	742	699	549	459
ENSG00000233708	0	4	6	0	0	0	0	0	2	4	2	2
ENSG00000237090	2	1	2	0	0	0	0	0	4	2	0	0
ENSG00000225099	4	0	2	0	4	2	0	0	0	0	0	2
ENSG00000284138	0	0	0	2	0	0	0	3	0	0	0	1
ENSG00000283973	0	0	3	4	0	0	0	0	0	3	0	0
ENSG00000207256	0	0	0	0	0	0	0	0	0	0	0	0
ENSG00000283136	0	0	0	0	0	0	0	0	0	0	0	0
ENSG00000277513	0	0	0	0	0	0	0	0	0	0	0	0
ENSG00000154309	735	607	548	458	564	638	579	543	615	616	442	440
ENSG00000226967	0	0	0	0	0	0	0	0	0	0	0	0
ENSG00000231407	28	38	25	20	23	19	32	24	26	23	13	14
ENSG00000229570	0	0	0	0	0	0	0	0	0	0	0	0
ENSG00000203857	0	0	0	0	0	0	0	0	0	0	0	0
ENSG00000226443	2	2	0	0	0	0	0	0	0	2	0	0
ENSG00000249798	0	0	0	0	0	0	0	0	0	0	0	0
ENSG00000239873	0	0	0	0	0	0	0	0	0	0	0	0
ENSG00000203855	0	0	0	0	0	0	0	0	0	0	0	0
ENSG00000240244	0	2	0	0	0	0	0	0	2	0	0	0
ENSG00000260941	16	8	0	7	12	8	6	8	6	4	6	8
ENSG00000198857	6	5	0	0	3	4	5	6	2	0	1	7
ENSG00000143067	834	711	711	547	650	697	805	674	739	784	569	545
ENSG00000134240	0	0	0	0	0	0	4	0	0	6	0	0
ENSG00000134193	0	0	0	0	0	0	0	0	2	2	0	0
ENSG00000215864	0	0	0	0	0	0	0	0	0	0	0	0
ENSG00000227205	0	0	0	0	0	0	0	0	0	0	0	0
ENSG00000226446	0	0	0	0	0	0	0	0	0	0	0	0
ENSG00000134249	0	0	0	0	0	0	0	0	0	0	0	0
ENSG00000092621	45024	41973	40085	31615	46959	38322	29799	43678	45701	45629	28689	26206
ENSG00000027644	0	2	1	0	1	0	2	6	2	0	4	0
ENSG00000241992	0	0	0	0	0	0	0	0	0	0	0	0
ENSG00000234226	0	0	0	0	0	0	0	0	0	0	0	0
ENSG00000137970	561	600	488	334	508	660	521	486	635	512	507	333
ENSG00000223229	0	0	0	0	0	0	0	0	0	0	0	0
ENSG00000285698	2	0	0	0	0	0	2	2	0	0	2	2
ENSG00000228035	0	0	0	0	0	0	0	0	0	0	0	0
ENSG00000287103	0	0	0	0	0	0	0	0	0	0	0	0
ENSG00000226973	0	0	0	0	0	0	0	0	0	0	0	0
ENSG00000274468	0	0	0	0	0	0	0	0	0	0	0	0
ENSG00000130764	3428	2911	2945	2126	3357	2966	2117	2887	3005	3037	2098	1883
ENSG00000266075	4	4	4	0	2	0	2	0	2	1	1	0
ENSG00000272153	28	14	8	8	14	21	23	14	11	12	26	13
ENSG00000230026	0	0	0	0	0	0	0	0	2	1	0	0
ENSG00000285177	0	3	0	0	4	2	2	0	1	0	0	0
ENSG00000284770	53	63	46	35	53	67	87	74	78	85	64	68
ENSG00000229795	0	0	1	0	1	1	0	0	0	0	1	0
ENSG00000238236	0	0	0	0	0	0	0	0	0	0	0	0
ENSG00000235638	0	0	0	0	0	0	0	0	0	0	0	0
ENSG00000231199	0	0	0	0	0	0	0	0	0	0	0	0
[truncated: 60,757 more rows]
