# Supplementary material for: Prion-like Properties of Short Isoforms of Human Chromatin Modifier PHC3
Source: Int J Mol Sci. 2025 Feb 11;26(4):1512. doi: 10.3390/ijms26041512 (PMC11855497; doi:10.3390/ijms26041512)
Supplement: Supplementary file 1 [file ijms-26-01512-s001.zip › 2025 PHC3 Dataset S2 List of differentially expressed genes.xlsx]

## Sheet: res
	baseMean	log2FoldChange	lfcSE	stat	pvalue	padj	ENSEMBL	SYMBOL
1	3664.32	2.38138	0.0871721	27.3182	2.58e-164	4.51e-160	ENSG00000173889	PHC3
2	72.8064	-2.19065	0.175368	-12.4917	8.28e-36	7.24e-32	ENSG00000113389	NPR3
3	85144.8	0.52616	0.0492056	10.6931	1.1e-26	6.39e-23	ENSG00000198763	ND2
4	727.608	-0.736655	0.073764	-9.98665	1.74e-23	7.63e-20	ENSG00000171169	NAIF1
5	360.727	-0.840477	0.0852073	-9.86391	5.97e-23	2.09e-19	ENSG00000274750	H3C6
6	122.748	-1.39278	0.144812	-9.61788	6.72e-22	1.96e-18	ENSG00000290877	ROCK1P1
7	757.346	-0.829388	0.0866733	-9.56913	1.08e-21	2.69e-18	ENSG00000196152	ZNF79
8	1873.39	-0.874253	0.0924226	-9.4593	3.1e-21	6.78e-18	ENSG00000197989	SNHG12
9	1309.47	-0.520339	0.0551891	-9.42829	4.17e-21	8.1e-18	ENSG00000115661	STK16
10	71.4065	-1.79638	0.1919	-9.36103	7.9e-21	1.38e-17	ENSG00000196353	CPNE4
11	833.133	-0.682078	0.0753026	-9.05783	1.33e-19	2.12e-16	ENSG00000182325	FBXL6
12	1889.98	0.470069	0.0541258	8.68475	3.8e-18	5.53e-15	ENSG00000225630	MTND2P28
13	1623.01	-0.956453	0.115458	-8.284	1.19e-16	1.6e-13	ENSG00000184545	DUSP8
14	1974.44	-0.458452	0.0580512	-7.89738	2.85e-15	3.51e-12	ENSG00000103266	STUB1
15	156.184	-1.19783	0.151808	-7.89045	3.01e-15	3.51e-12	ENSG00000128342	LIF
16	62.8876	-1.26079	0.16355	-7.7089	1.27e-14	1.39e-11	ENSG00000285043	LOC112694756
17	1231.83	-0.721497	0.0938878	-7.68467	1.53e-14	1.58e-11	ENSG00000175213	ZNF408
18	890.814	-0.487586	0.0637968	-7.64281	2.13e-14	2.07e-11	ENSG00000198551	ZNF627
19	67.3301	-1.34574	0.176388	-7.6294	2.36e-14	2.17e-11	ENSG00000241255	NA
20	9105.12	-0.393493	0.0518538	-7.5885	3.24e-14	2.83e-11	ENSG00000189060	H1-0
21	132.948	-1.00569	0.133987	-7.5059	6.1e-14	5.08e-11	ENSG00000231663	COA6-AS1
22	13363.4	-0.574205	0.0766387	-7.49236	6.76e-14	5.38e-11	ENSG00000177606	JUN
23	184.485	-0.806583	0.108733	-7.41804	1.19e-13	9.04e-11	ENSG00000146707	POMZP3
24	2425.68	-0.445252	0.0604739	-7.36271	1.8e-13	1.3e-10	ENSG00000119718	EIF2B2
25	73.8668	-1.2513	0.17004	-7.35882	1.86e-13	1.3e-10	ENSG00000172183	ISG20
26	2447.68	-0.491868	0.0693871	-7.08875	1.35e-12	9.1e-10	ENSG00000154370	TRIM11
27	710.666	-0.43154	0.0614285	-7.02508	2.14e-12	1.39e-09	ENSG00000080823	MOK
28	2966.25	-0.495108	0.0709179	-6.98143	2.92e-12	1.83e-09	ENSG00000074071	MRPS34
29	42.8404	-1.42288	0.204256	-6.96619	3.26e-12	1.96e-09	ENSG00000246130	LOC286059
30	43.7914	-1.42034	0.206294	-6.88502	5.78e-12	3.37e-09	ENSG00000039600	SOX30
31	11.6397	-4.21775	0.613473	-6.8752	6.19e-12	3.38e-09	ENSG00000224416	NA
32	321.193	-0.668712	0.0972516	-6.8761	6.15e-12	3.38e-09	ENSG00000196544	BORCS6
33	112.332	-0.91591	0.134055	-6.83236	8.35e-12	4.43e-09	ENSG00000077935	SMC1B
34	2502.72	-0.383877	0.0562607	-6.82318	8.9e-12	4.58e-09	ENSG00000259956	RBM15B
35	295.06	-0.696256	0.102665	-6.78183	1.19e-11	5.93e-09	ENSG00000181444	ZNF467
36	1512.39	-0.583008	0.086162	-6.76642	1.32e-11	6.41e-09	ENSG00000103024	NME3
37	3307.34	0.349902	0.051904	6.74132	1.57e-11	7.42e-09	ENSG00000138182	KIF20B
38	14195.5	0.3357	0.0498325	6.73658	1.62e-11	7.46e-09	ENSG00000170540	ARL6IP1
39	84.5505	-1.11162	0.16569	-6.70904	1.96e-11	8.79e-09	ENSG00000168918	INPP5D
40	120.359	-0.795976	0.119173	-6.67919	2.4e-11	1.05e-08	ENSG00000167131	CCDC103
41	649.945	-0.547388	0.0821116	-6.66638	2.62e-11	1.12e-08	ENSG00000187775	DNAH17
42	59.6071	-1.1255	0.169461	-6.64163	3.1e-11	1.29e-08	ENSG00000087589	CASS4
43	1361.21	-0.4249	0.0643806	-6.59981	4.12e-11	1.67e-08	ENSG00000115457	IGFBP2
44	1475.4	-0.413534	0.0629703	-6.56712	5.13e-11	2.04e-08	ENSG00000168286	THAP11
45	1593.1	-0.555902	0.0850229	-6.53826	6.22e-11	2.42e-08	ENSG00000184207	PGP
46	1678.89	-0.379122	0.0583963	-6.49224	8.46e-11	3.15e-08	ENSG00000100294	MCAT
47	491.763	0.725178	0.111702	6.49208	8.47e-11	3.15e-08	ENSG00000184351	KRTAP19-1
48	1914.15	-0.397251	0.0614035	-6.46951	9.83e-11	3.58e-08	ENSG00000130772	MED18
49	1736.52	-0.372057	0.0575803	-6.46153	1.04e-10	3.7e-08	ENSG00000023330	ALAS1
50	1448.17	-0.56748	0.0881683	-6.43633	1.22e-10	4.28e-08	ENSG00000104957	YJU2B
51	1606.31	0.489673	0.077135	6.34826	2.18e-10	7.32e-08	ENSG00000290018	NA
52	105.186	-0.767543	0.120889	-6.34917	2.16e-10	7.32e-08	ENSG00000176125	UFSP1
53	4594.59	-0.449428	0.0709187	-6.33723	2.34e-10	7.72e-08	ENSG00000123136	DDX39A
54	2094.08	0.342869	0.0545682	6.28331	3.31e-10	1.06e-07	ENSG00000187325	TAF9B
55	586.671	-0.796133	0.126713	-6.28297	3.32e-10	1.06e-07	ENSG00000174276	ZNHIT2
56	56.3834	-1.12404	0.178985	-6.28011	3.38e-10	1.06e-07	ENSG00000213943	KRT18P17
57	1536.62	-0.626166	0.100055	-6.25824	3.89e-10	1.19e-07	ENSG00000204498	NFKBIL1
58	23.3273	-1.88057	0.303494	-6.19641	5.78e-10	1.74e-07	ENSG00000179292	TMEM151A
59	1948.47	-0.532068	0.0863271	-6.16339	7.12e-10	2.1e-07	ENSG00000005486	RHBDD2
60	124.753	-0.718933	0.116686	-6.16126	7.22e-10	2.1e-07	ENSG00000128408	RIBC2
61	328.183	-0.539766	0.0876626	-6.15731	7.4e-10	2.12e-07	ENSG00000103253	HAGHL
62	32.3053	-1.6129	0.264756	-6.09201	1.12e-09	3.15e-07	ENSG00000255931	LOC105369329
63	1411.78	-0.445311	0.0732595	-6.07855	1.21e-09	3.37e-07	ENSG00000175221	MED16
64	670.915	-0.457541	0.0753655	-6.07096	1.27e-09	3.47e-07	ENSG00000171161	ZNF672
65	284.395	-0.670791	0.11084	-6.05188	1.43e-09	3.85e-07	ENSG00000213638	ADAT3
66	28687	0.214404	0.035453	6.04756	1.47e-09	3.9e-07	ENSG00000165732	DDX21
67	306.59	-0.617706	0.1022	-6.04408	1.5e-09	3.92e-07	ENSG00000182809	CRIP2
68	2162.61	0.378241	0.0626099	6.04123	1.53e-09	3.93e-07	ENSG00000011566	MAP4K3
69	1074.4	-0.295605	0.04901	-6.03152	1.62e-09	4.12e-07	ENSG00000099904	ZDHHC8
70	1372.43	-0.377762	0.0632523	-5.97231	2.34e-09	5.84e-07	ENSG00000104142	VPS18
71	1052.6	-0.349836	0.0588881	-5.94068	2.84e-09	6.91e-07	ENSG00000187634	SAMD11
72	688.05	-0.420996	0.0708764	-5.93986	2.85e-09	6.91e-07	ENSG00000214063	TSPAN4
73	731.231	-0.346969	0.0584321	-5.93798	2.89e-09	6.91e-07	ENSG00000121417	ZNF211
74	1156.96	0.331669	0.0560733	5.91492	3.32e-09	7.85e-07	ENSG00000138650	PCDH10
75	738.795	-0.481134	0.081463	-5.90617	3.5e-09	8.17e-07	ENSG00000204315	FKBPL
76	87.1768	-0.81296	0.137787	-5.90012	3.63e-09	8.33e-07	ENSG00000101204	CHRNA4
77	81.4962	-1.08038	0.183163	-5.89845	3.67e-09	8.33e-07	ENSG00000128242	GAL3ST1
78	14.8951	-2.287	0.388172	-5.89171	3.82e-09	8.57e-07	ENSG00000225647	NA
79	6641.6	0.284559	0.0483738	5.88251	4.04e-09	8.95e-07	ENSG00000012660	ELOVL5
80	611.12	-0.465998	0.0795245	-5.85981	4.63e-09	1.01e-06	ENSG00000257698	GIHCG
81	6275.31	0.199093	0.0340316	5.85022	4.91e-09	1.06e-06	ENSG00000111581	NUP107
82	1767.49	-0.388681	0.0664942	-5.84533	5.06e-09	1.08e-06	ENSG00000116863	ADPRS
83	5410.24	0.254151	0.0436384	5.82403	5.74e-09	1.2e-06	ENSG00000105835	NAMPT
84	1860.04	-0.424091	0.0728297	-5.82305	5.78e-09	1.2e-06	ENSG00000177697	CD151
85	2744.04	-0.483782	0.0831507	-5.81814	5.95e-09	1.22e-06	ENSG00000205903	ZNF316
86	1105.97	-0.291233	0.0501759	-5.80425	6.47e-09	1.31e-06	ENSG00000117676	RPS6KA1
87	4404.48	-0.289094	0.0498964	-5.79389	6.88e-09	1.37e-06	ENSG00000204394	VARS1
88	313.229	0.496469	0.0857023	5.79296	6.92e-09	1.37e-06	ENSG00000168952	STXBP6
89	855.893	-0.36646	0.0633012	-5.78916	7.07e-09	1.39e-06	ENSG00000053501	USE1
90	530.608	-0.514728	0.0891394	-5.77442	7.72e-09	1.49e-06	ENSG00000187837	H1-2
91	1571.64	0.298029	0.0516189	5.77364	7.76e-09	1.49e-06	ENSG00000154734	ADAMTS1
92	1039.96	-0.435726	0.0755881	-5.76448	8.19e-09	1.56e-06	ENSG00000167395	ZNF646
93	140.578	0.721467	0.125738	5.73788	9.59e-09	1.8e-06	ENSG00000256043	CTSO
94	946.246	-0.349132	0.0609265	-5.73038	1e-08	1.84e-06	ENSG00000136807	CDK9
95	6600.09	0.256893	0.0448281	5.73062	1e-08	1.84e-06	ENSG00000139684	ESD
96	557.535	-0.594263	0.103827	-5.72357	1.04e-08	1.9e-06	ENSG00000167861	HID1
97	999.2	-0.569372	0.0996313	-5.71479	1.1e-08	1.98e-06	ENSG00000073169	SELENOO
98	4741.41	0.252757	0.0442817	5.70792	1.14e-08	2.02e-06	ENSG00000114503	NCBP2
99	1501.44	0.293155	0.0513747	5.70622	1.16e-08	2.02e-06	ENSG00000145241	CENPC
100	7249.22	0.226281	0.0396313	5.70965	1.13e-08	2.02e-06	ENSG00000136824	SMC2
101	220.675	-0.759329	0.133157	-5.70251	1.18e-08	2.04e-06	ENSG00000258429	PDF
102	2533.71	-0.365393	0.0641485	-5.69604	1.23e-08	2.1e-06	ENSG00000143537	ADAM15
103	197.982	-0.581731	0.102365	-5.68293	1.32e-08	2.25e-06	ENSG00000144214	LYG1
104	1559.66	-0.313626	0.0553061	-5.67073	1.42e-08	2.39e-06	ENSG00000175634	RPS6KB2
105	95.1757	-0.742032	0.130917	-5.66794	1.45e-08	2.41e-06	ENSG00000235448	LURAP1L-AS1
106	15.9776	-2.01426	0.356548	-5.64933	1.61e-08	2.66e-06	ENSG00000230417	LINC00595
107	15.9776	-2.01426	0.356548	-5.64933	1.61e-08	2.66e-06	ENSG00000230417	LINC00856
108	957.013	-0.369905	0.0654992	-5.64747	1.63e-08	2.66e-06	ENSG00000130733	YIPF2
109	578.749	0.389383	0.0689885	5.64417	1.66e-08	2.69e-06	ENSG00000168916	ZNF608
110	1103.44	-0.54724	0.0974881	-5.6134	1.98e-08	3.18e-06	ENSG00000175602	CCDC85B
111	5539.48	-0.287803	0.0514637	-5.59235	2.24e-08	3.56e-06	ENSG00000115241	PPM1G
112	905.746	-0.412803	0.0738383	-5.59064	2.26e-08	3.56e-06	ENSG00000172366	MCRIP2
113	7564.71	0.217782	0.0390414	5.57823	2.43e-08	3.74e-06	ENSG00000088205	DDX18
114	1116.07	0.374239	0.0670968	5.5776	2.44e-08	3.74e-06	ENSG00000178074	C2orf69
115	1823.15	0.295853	0.0530173	5.58031	2.4e-08	3.74e-06	ENSG00000119138	KLF9
116	2154.1	-0.434129	0.0780203	-5.5643	2.63e-08	4e-06	ENSG00000183011	NAA38
117	86.7455	-0.93393	0.167911	-5.56206	2.67e-08	4.02e-06	ENSG00000108309	RUNDC3A
118	1512.89	-0.442747	0.079788	-5.54905	2.87e-08	4.29e-06	ENSG00000099624	ATP5F1D
119	5731.08	0.305591	0.0551519	5.5409	3.01e-08	4.46e-06	ENSG00000189266	PNRC2
120	393.093	-0.509879	0.0920508	-5.53911	3.04e-08	4.47e-06	ENSG00000132801	ZSWIM3
121	154.487	-0.590002	0.106678	-5.53068	3.19e-08	4.65e-06	ENSG00000228175	NA
122	3445.45	0.255914	0.0463937	5.51614	3.47e-08	5.01e-06	ENSG00000109046	WSB1
123	1697.85	-0.532017	0.0966212	-5.50622	3.67e-08	5.26e-06	ENSG00000139269	INHBE
124	2744.8	-0.353908	0.0644281	-5.49307	3.95e-08	5.61e-06	ENSG00000106635	BCL7B
125	3102.01	-0.421202	0.0766945	-5.49195	3.98e-08	5.61e-06	ENSG00000104859	CLASRP
126	970.717	0.284918	0.0519463	5.48485	4.14e-08	5.79e-06	ENSG00000188610	FAM72B
127	2794.41	-0.292376	0.0533221	-5.48321	4.18e-08	5.8e-06	ENSG00000161179	YDJC
128	191.876	-0.559117	0.10201	-5.481	4.23e-08	5.82e-06	ENSG00000105499	PLA2G4C
129	2516.56	-0.276554	0.0505055	-5.47571	4.36e-08	5.91e-06	ENSG00000187778	MCRS1
130	1252.24	-0.485215	0.0885975	-5.47662	4.34e-08	5.91e-06	ENSG00000168701	TMEM208
131	296.619	-0.543071	0.0992235	-5.47321	4.42e-08	5.95e-06	ENSG00000185019	UBOX5
132	234.374	-0.510071	0.0932387	-5.4706	4.49e-08	5.99e-06	ENSG00000152763	DNAI4
133	243.957	-0.513264	0.0939727	-5.46184	4.71e-08	6.11e-06	ENSG00000291156	LOC100288175
134	1035.79	-0.708012	0.129606	-5.46281	4.69e-08	6.11e-06	ENSG00000100908	EMC9
135	6414.58	-0.455016	0.0832783	-5.46379	4.66e-08	6.11e-06	ENSG00000169750	RAC3
136	2763.56	-0.349869	0.064053	-5.46218	4.7e-08	6.11e-06	ENSG00000100075	SLC25A1
137	3686.09	-0.284703	0.0522313	-5.45082	5.01e-08	6.45e-06	ENSG00000169221	TBC1D10B
138	776.354	-0.4197	0.0770178	-5.4494	5.05e-08	6.45e-06	ENSG00000103260	METRN
139	233.916	-0.452401	0.0830739	-5.44576	5.16e-08	6.54e-06	ENSG00000132205	EMILIN2
140	2812.89	-0.365312	0.0671351	-5.44144	5.29e-08	6.65e-06	ENSG00000033100	CHPF2
141	1039.03	-0.618096	0.113716	-5.43546	5.47e-08	6.83e-06	ENSG00000122386	ZNF205
142	895.132	-0.412276	0.0759223	-5.43024	5.63e-08	6.98e-06	ENSG00000040487	SLC66A1
143	458.08	-0.438869	0.0810824	-5.41264	6.21e-08	7.6e-06	ENSG00000178149	DALRD3
144	1945.12	0.298474	0.0551355	5.41347	6.18e-08	7.6e-06	ENSG00000113163	CERT1
145	818.986	0.342998	0.0634661	5.40443	6.5e-08	7.9e-06	ENSG00000052126	PLEKHA5
146	869.827	-0.591909	0.109668	-5.39727	6.77e-08	8.11e-06	ENSG00000160972	PPP1R16A
147	62.3701	-0.987498	0.182959	-5.39737	6.76e-08	8.11e-06	ENSG00000277383	NA
148	2786.88	-0.373463	0.0692216	-5.39519	6.85e-08	8.14e-06	ENSG00000007376	RPUSD1
149	4164.77	-0.260644	0.0483497	-5.39081	7.01e-08	8.22e-06	ENSG00000168090	COPS6
150	20701.6	0.296016	0.0549324	5.38874	7.1e-08	8.22e-06	ENSG00000101972	STAG2
151	94.1137	-0.96638	0.179261	-5.39092	7.01e-08	8.22e-06	ENSG00000095370	SH2D3C
152	146.308	-0.686869	0.12746	-5.3889	7.09e-08	8.22e-06	ENSG00000185507	IRF7
153	968.224	-0.315165	0.058523	-5.38532	7.23e-08	8.32e-06	ENSG00000154803	FLCN
154	11230.7	-0.261097	0.0485765	-5.37496	7.66e-08	8.76e-06	ENSG00000185624	P4HB
155	63.2505	-0.82248	0.153494	-5.3584	8.4e-08	9.54e-06	ENSG00000143110	C1orf162
156	411.492	0.544819	0.101802	5.35175	8.71e-08	9.77e-06	ENSG00000291006	LOC730101
157	1495.52	-0.311487	0.0582006	-5.35195	8.7e-08	9.77e-06	ENSG00000088899	LZTS3
158	125.428	-0.671544	0.125616	-5.34603	8.99e-08	1e-05	ENSG00000172748	ZNF596
159	1813.05	-0.447406	0.0837557	-5.3418	9.2e-08	1.02e-05	ENSG00000132017	DCAF15
160	769.254	-0.434589	0.0814034	-5.3387	9.36e-08	1.03e-05	ENSG00000070404	FSTL3
161	1145.19	-0.385951	0.0724505	-5.3271	9.98e-08	1.09e-05	ENSG00000213563	C8orf82
162	33932.7	0.223148	0.0420497	5.30676	1.12e-07	1.21e-05	ENSG00000124795	DEK
163	1176.74	-0.247721	0.0467067	-5.30376	1.13e-07	1.22e-05	ENSG00000105953	OGDH
164	355.572	-0.588487	0.111005	-5.30144	1.15e-07	1.23e-05	ENSG00000204947	ZNF425
165	85.2895	-0.778353	0.14681	-5.30177	1.15e-07	1.23e-05	ENSG00000196118	CFAP119
166	1031.65	-0.409689	0.0773677	-5.29535	1.19e-07	1.25e-05	ENSG00000132394	EEFSEC
167	59.7093	-0.956596	0.180616	-5.29629	1.18e-07	1.25e-05	ENSG00000156427	FGF18
168	39127.4	0.226496	0.0428175	5.28981	1.22e-07	1.28e-05	ENSG00000102024	PLS3
169	2479.06	-0.360196	0.068293	-5.27428	1.33e-07	1.39e-05	ENSG00000099800	TIMM13
170	3399.89	-0.215762	0.0409917	-5.26354	1.41e-07	1.46e-05	ENSG00000123933	MXD4
171	219.561	0.578797	0.110214	5.25159	1.51e-07	1.53e-05	ENSG00000270629	NBPF14
172	6300.4	0.25623	0.0487899	5.2517	1.51e-07	1.53e-05	ENSG00000112742	TTK
173	10434.7	-0.449915	0.0856747	-5.25144	1.51e-07	1.53e-05	ENSG00000167513	CDT1
174	362.861	0.570001	0.108722	5.24272	1.58e-07	1.6e-05	ENSG00000268471	MIR4453HG
175	2219.15	-0.31331	0.0597789	-5.24115	1.6e-07	1.6e-05	ENSG00000111266	DUSP16
176	243.34	-0.712156	0.135943	-5.23865	1.62e-07	1.62e-05	ENSG00000184986	TMEM121
177	12020.7	0.213068	0.0407106	5.23371	1.66e-07	1.64e-05	ENSG00000113810	SMC4
178	644.551	-0.366762	0.0700869	-5.23296	1.67e-07	1.64e-05	ENSG00000125319	HROB
179	401.578	0.352959	0.0674285	5.23457	1.65e-07	1.64e-05	ENSG00000167232	ZNF91
180	1808.22	-0.399028	0.0762911	-5.23033	1.69e-07	1.65e-05	ENSG00000054148	PHPT1
181	1248.66	0.298287	0.0571036	5.22362	1.75e-07	1.7e-05	ENSG00000108506	INTS2
182	984.667	-0.659821	0.126343	-5.22246	1.77e-07	1.7e-05	ENSG00000228300	FAM174C
183	166.54	-0.611983	0.117178	-5.22266	1.76e-07	1.7e-05	ENSG00000187860	CCDC157
184	1436.67	-0.34963	0.067028	-5.21618	1.83e-07	1.75e-05	ENSG00000115317	HTRA2
185	134.095	0.586988	0.112565	5.21467	1.84e-07	1.75e-05	ENSG00000156535	CD109
186	654.277	-0.451843	0.0868375	-5.20332	1.96e-07	1.85e-05	ENSG00000165804	ZNF219
187	638.52	-0.496422	0.0955411	-5.1959	2.04e-07	1.92e-05	ENSG00000179886	TIGD5
188	459.281	-0.602451	0.116	-5.19353	2.06e-07	1.93e-05	ENSG00000166188	ZNF319
189	2739.03	-0.4196	0.0808144	-5.19214	2.08e-07	1.93e-05	ENSG00000156858	PRR14
190	995.495	-0.367027	0.070795	-5.18436	2.17e-07	2.01e-05	ENSG00000133315	MACROD1
191	247.213	-0.503776	0.0973198	-5.1765	2.26e-07	2.07e-05	ENSG00000131187	F12
192	6637.81	0.292591	0.0565213	5.17665	2.26e-07	2.07e-05	ENSG00000110172	CHORDC1
193	16686.8	-0.503551	0.0972858	-5.17599	2.27e-07	2.07e-05	ENSG00000101210	EEF1A2
194	2124.43	0.276273	0.0533954	5.17409	2.29e-07	2.08e-05	ENSG00000163808	KIF15
195	945.17	-0.457575	0.088454	-5.17302	2.3e-07	2.08e-05	ENSG00000147799	ARHGAP39
196	33.469	-1.23039	0.238202	-5.16531	2.4e-07	2.15e-05	ENSG00000289146	NA
197	2843.85	-0.346473	0.0671043	-5.1632	2.43e-07	2.17e-05	ENSG00000170604	IRF2BP1
198	977.049	-0.298737	0.0578958	-5.1599	2.47e-07	2.19e-05	ENSG00000132773	TOE1
199	6324.21	-0.324072	0.0628342	-5.15756	2.5e-07	2.2e-05	ENSG00000214022	REPIN1
200	28.9023	-1.34216	0.260253	-5.15714	2.51e-07	2.2e-05	ENSG00000290644	NA
201	2238.34	-0.338615	0.0656692	-5.15638	2.52e-07	2.2e-05	ENSG00000105726	ATP13A1
202	1739.25	-0.25517	0.0495164	-5.15325	2.56e-07	2.23e-05	ENSG00000149823	VPS51
203	9595.69	-0.502058	0.0974482	-5.15205	2.58e-07	2.23e-05	ENSG00000169957	ZNF768
204	513.217	-0.334882	0.0650142	-5.15091	2.59e-07	2.23e-05	ENSG00000165912	PACSIN3
205	678.87	-0.495114	0.0961459	-5.14961	2.61e-07	2.24e-05	ENSG00000204237	OXLD1
206	5749.22	0.300827	0.0584665	5.1453	2.67e-07	2.28e-05	ENSG00000127483	HP1BP3
207	1241.61	-0.501381	0.0975224	-5.14119	2.73e-07	2.3e-05	ENSG00000116809	ZBTB17
208	293.469	-0.466068	0.0906489	-5.14147	2.73e-07	2.3e-05	ENSG00000176485	PLAAT3
209	1040.53	0.285399	0.0554958	5.14272	2.71e-07	2.3e-05	ENSG00000069869	NEDD4
210	58.0972	-0.97109	0.189158	-5.13376	2.84e-07	2.37e-05	ENSG00000257335	MGAM
211	6215.27	0.195644	0.0381079	5.13395	2.84e-07	2.37e-05	ENSG00000010244	ZNF207
212	306.395	-0.564911	0.110072	-5.13221	2.86e-07	2.37e-05	ENSG00000182759	MAFA
213	2067.49	-0.287422	0.0560205	-5.13066	2.89e-07	2.38e-05	ENSG00000115073	ACTR1B
214	1996.01	-0.363907	0.0709491	-5.12913	2.91e-07	2.39e-05	ENSG00000130717	UCK1
215	1767.16	-0.228807	0.0446306	-5.12668	2.95e-07	2.41e-05	ENSG00000130640	TUBGCP2
216	2520.54	-0.433307	0.0845465	-5.12508	2.97e-07	2.42e-05	ENSG00000129925	PGAP6
217	3424.27	-0.456234	0.0890398	-5.12393	2.99e-07	2.42e-05	ENSG00000118046	STK11
218	921.577	0.330994	0.064609	5.12304	3.01e-07	2.42e-05	ENSG00000115271	GCA
219	1162.75	0.276814	0.0540738	5.1192	3.07e-07	2.46e-05	ENSG00000180354	MTURN
220	427.973	0.446831	0.0873547	5.11513	3.14e-07	2.5e-05	ENSG00000125845	BMP2
221	8981.9	0.214127	0.0419114	5.10904	3.24e-07	2.56e-05	ENSG00000084733	RAB10
222	1522.17	-0.433939	0.0849375	-5.10892	3.24e-07	2.56e-05	ENSG00000270170	NCBP2AS2
223	18483.8	0.157718	0.030896	5.10479	3.31e-07	2.61e-05	ENSG00000134308	YWHAQ
224	2109.21	0.314278	0.0616155	5.10063	3.39e-07	2.66e-05	ENSG00000178202	POGLUT3
225	4379.89	0.260096	0.0510566	5.09426	3.5e-07	2.73e-05	ENSG00000129292	PHF20L1
226	344.182	-0.59208	0.116307	-5.09064	3.57e-07	2.77e-05	ENSG00000129355	CDKN2D
227	1393.14	-0.385597	0.0758352	-5.08467	3.68e-07	2.85e-05	ENSG00000139405	RITA1
228	22739.3	-0.359593	0.0707889	-5.07979	3.78e-07	2.91e-05	ENSG00000100219	XBP1
229	1006.78	0.361499	0.0712094	5.07656	3.84e-07	2.95e-05	ENSG00000141449	GREB1L
230	647.195	-0.357651	0.0704686	-5.07532	3.87e-07	2.95e-05	ENSG00000160993	ALKBH4
231	710.244	-0.353037	0.0696304	-5.07016	3.97e-07	3.02e-05	ENSG00000109220	CHIC2
232	645.724	-0.563535	0.111184	-5.06848	4.01e-07	3.04e-05	ENSG00000132005	RFX1
233	994.191	-0.280404	0.0553449	-5.06649	4.05e-07	3.06e-05	ENSG00000169919	GUSB
234	5025.04	0.209485	0.041362	5.06468	4.09e-07	3.06e-05	ENSG00000065183	WDR3
235	392.558	0.619716	0.122351	5.06506	4.08e-07	3.06e-05	ENSG00000075223	SEMA3C
236	2958.66	0.299398	0.0591949	5.05783	4.24e-07	3.16e-05	ENSG00000162437	RAVER2
237	2265.77	0.356834	0.0707163	5.046	4.51e-07	3.34e-05	ENSG00000085449	WDFY1
238	88.1316	-0.895876	0.177699	-5.04154	4.62e-07	3.41e-05	ENSG00000289393	NA
239	1339.1	-0.447191	0.0887501	-5.03877	4.69e-07	3.44e-05	ENSG00000134574	DDB2
240	1828.6	0.414171	0.082259	5.03496	4.78e-07	3.5e-05	ENSG00000156136	DCK
241	1696.99	-0.24287	0.0483012	-5.02824	4.95e-07	3.59e-05	ENSG00000156853	ZNF689
242	605.808	-0.420494	0.0836197	-5.02864	4.94e-07	3.59e-05	ENSG00000160193	WDR4
243	24725	0.24908	0.0495957	5.02221	5.11e-07	3.69e-05	ENSG00000173726	TOMM20
244	136.174	-0.591262	0.117812	-5.01867	5.2e-07	3.75e-05	ENSG00000239569	NA
245	10144.6	0.239832	0.0478058	5.0168	5.25e-07	3.77e-05	ENSG00000102241	HTATSF1
246	158.111	0.535013	0.106704	5.01399	5.33e-07	3.81e-05	ENSG00000105996	HOXA2
247	1368.43	-0.311089	0.0620719	-5.01176	5.39e-07	3.83e-05	ENSG00000081760	AACS
248	11207.3	0.237132	0.0474092	5.00182	5.68e-07	4.01e-05	ENSG00000164754	RAD21
249	540.676	-0.651724	0.130279	-5.00254	5.66e-07	4.01e-05	ENSG00000197019	SERTAD1
250	52.4986	-1.05254	0.210468	-5.00097	5.7e-07	4.01e-05	ENSG00000008517	IL32
251	3353.14	-0.397142	0.0794844	-4.99648	5.84e-07	4.09e-05	ENSG00000150990	DHX37
252	956.585	-0.331956	0.0664777	-4.99349	5.93e-07	4.13e-05	ENSG00000176715	ACSF3
253	3190.65	-0.395689	0.0793025	-4.98962	6.05e-07	4.2e-05	ENSG00000087088	BAX
254	277.31	-0.519584	0.104159	-4.98839	6.09e-07	4.21e-05	ENSG00000171984	SHLD1
255	1812.38	0.256651	0.0514769	4.98575	6.17e-07	4.25e-05	ENSG00000107566	ERLIN1
256	21323.9	0.231696	0.0464897	4.98382	6.23e-07	4.28e-05	ENSG00000131747	TOP2A
257	466.761	-0.675535	0.135659	-4.97965	6.37e-07	4.35e-05	ENSG00000178531	CTXN1
258	226.328	-0.495473	0.0996358	-4.97284	6.6e-07	4.49e-05	ENSG00000161914	ZNF653
259	420.77	-0.384723	0.0774046	-4.97029	6.69e-07	4.53e-05	ENSG00000146826	TRAPPC14
260	745.043	-0.378015	0.0760626	-4.96979	6.7e-07	4.53e-05	ENSG00000172889	EGFL7
261	497.179	-0.366168	0.0737929	-4.96211	6.97e-07	4.69e-05	ENSG00000242612	DECR2
262	595.492	0.397764	0.0802067	4.95923	7.08e-07	4.74e-05	ENSG00000196268	ZNF493
263	2750.41	-0.466207	0.0940384	-4.95763	7.14e-07	4.76e-05	ENSG00000159069	FBXW5
264	5283.69	-0.276856	0.0558705	-4.95533	7.22e-07	4.8e-05	ENSG00000146109	ABT1
265	87.6883	-0.660949	0.133435	-4.95333	7.3e-07	4.83e-05	ENSG00000272525	NA
266	4656.14	0.186372	0.0376976	4.94387	7.66e-07	5.06e-05	ENSG00000164022	AIMP1
267	91.516	-0.875155	0.177183	-4.93926	7.84e-07	5.16e-05	ENSG00000127774	EMC6
268	899.276	-0.450198	0.0912604	-4.93312	8.09e-07	5.3e-05	ENSG00000187954	ZFTRAF1
269	910.146	-0.632887	0.128382	-4.92972	8.23e-07	5.37e-05	ENSG00000124074	ENKD1
270	452.472	-0.373804	0.0759086	-4.92439	8.46e-07	5.5e-05	ENSG00000204366	ZBTB12
271	1428.36	-0.266914	0.0542291	-4.92197	8.57e-07	5.55e-05	ENSG00000262919	CCNQ
272	4302.87	0.242363	0.0492567	4.9204	8.64e-07	5.57e-05	ENSG00000133119	RFC3
273	1735.4	0.465534	0.094696	4.91609	8.83e-07	5.68e-05	ENSG00000245532	NEAT1
274	2453.62	-0.276876	0.0563958	-4.90952	9.13e-07	5.85e-05	ENSG00000183020	AP2A2
275	3863.87	0.227473	0.046344	4.90836	9.18e-07	5.86e-05	ENSG00000049860	HEXB
276	395.643	-0.49901	0.10184	-4.89995	9.59e-07	6.1e-05	ENSG00000168040	FADD
277	390.262	0.341205	0.069804	4.88804	1.02e-06	6.45e-05	ENSG00000225953	SATB2-AS1
278	11287.6	0.312467	0.0639709	4.88452	1.04e-06	6.55e-05	ENSG00000134758	RNF138
279	1334.04	-0.285426	0.0584492	-4.88333	1.04e-06	6.56e-05	ENSG00000117408	IPO13
280	18299.3	0.203981	0.0417761	4.88272	1.05e-06	6.56e-05	ENSG00000125944	HNRNPR
281	1641.89	-0.240434	0.0492679	-4.88014	1.06e-06	6.6e-05	ENSG00000204371	EHMT2
282	1438.55	0.296203	0.0606876	4.88078	1.06e-06	6.6e-05	ENSG00000134874	DZIP1
283	173.977	-0.77357	0.158542	-4.87927	1.06e-06	6.6e-05	ENSG00000187479	C11orf96
284	4691.82	0.271225	0.0556029	4.8779	1.07e-06	6.63e-05	ENSG00000138760	SCARB2
285	11084.8	0.167556	0.0343681	4.87533	1.09e-06	6.69e-05	ENSG00000134440	NARS1
286	1123.15	0.5114	0.105042	4.86851	1.12e-06	6.9e-05	ENSG00000135333	EPHA7
287	1830.84	0.388103	0.0797307	4.86767	1.13e-06	6.91e-05	ENSG00000281398	SNHG4
288	322.438	-0.48873	0.100427	-4.86653	1.14e-06	6.91e-05	ENSG00000167700	MFSD3
289	432.109	-0.705838	0.145049	-4.8662	1.14e-06	6.91e-05	ENSG00000176170	SPHK1
290	9545.85	0.319037	0.0656834	4.85719	1.19e-06	7.16e-05	ENSG00000112531	QKI
291	2079.7	0.323697	0.0666351	4.85775	1.19e-06	7.16e-05	ENSG00000173598	NUDT4
292	1054.73	-0.450476	0.0927251	-4.85819	1.18e-06	7.16e-05	ENSG00000068137	PLEKHH3
293	2418.21	0.345626	0.0712061	4.85388	1.21e-06	7.25e-05	ENSG00000185658	BRWD1
294	841.54	-0.328945	0.0678035	-4.85144	1.23e-06	7.32e-05	ENSG00000110697	PITPNM1
295	1419.05	0.448927	0.0925785	4.84914	1.24e-06	7.35e-05	ENSG00000131171	SH3BGRL
296	1039.72	0.360107	0.0742541	4.84966	1.24e-06	7.35e-05	ENSG00000276644	DACH1
297	3045.09	-0.340679	0.0703106	-4.84534	1.26e-06	7.47e-05	ENSG00000099917	MED15
298	15017.7	0.253354	0.0522983	4.84441	1.27e-06	7.48e-05	ENSG00000081154	PCNP
299	1742.87	0.329936	0.0681261	4.84302	1.28e-06	7.51e-05	ENSG00000082213	C5orf22
300	1690.22	0.268242	0.0554395	4.83846	1.31e-06	7.65e-05	ENSG00000197747	S100A10
301	1613	-0.452054	0.0934964	-4.83499	1.33e-06	7.76e-05	ENSG00000173153	ESRRA
302	946.713	-0.314548	0.0651342	-4.82923	1.37e-06	7.96e-05	ENSG00000020129	NCDN
303	1387.22	-0.261529	0.054172	-4.82775	1.38e-06	8e-05	ENSG00000141002	TCF25
304	452.552	-0.497941	0.103166	-4.8266	1.39e-06	8.02e-05	ENSG00000167680	SEMA6B
305	3556.81	-0.285515	0.0591628	-4.82592	1.39e-06	8.02e-05	ENSG00000177731	FLII
306	1357.44	0.363418	0.0753607	4.82237	1.42e-06	8.14e-05	ENSG00000157107	FCHO2
307	1262.75	-0.365887	0.0759313	-4.81866	1.45e-06	8.26e-05	ENSG00000161091	MFSD12
308	1642.41	-0.46954	0.0975721	-4.81223	1.49e-06	8.48e-05	ENSG00000130734	ATG4D
309	669.545	-0.434011	0.0901833	-4.81255	1.49e-06	8.48e-05	ENSG00000105287	PRKD2
310	1266.04	0.345143	0.071845	4.804	1.56e-06	8.8e-05	ENSG00000114107	CEP70
311	239.99	0.443002	0.0922342	4.80301	1.56e-06	8.82e-05	ENSG00000106258	CYP3A5
312	2277.15	0.318461	0.0663181	4.80203	1.57e-06	8.83e-05	ENSG00000005020	SKAP2
313	2579.09	0.23984	0.0499575	4.80089	1.58e-06	8.86e-05	ENSG00000112972	HMGCS1
314	3223.53	0.340025	0.0708443	4.79962	1.59e-06	8.88e-05	ENSG00000163291	PAQR3
315	5214.34	0.298047	0.0621303	4.79712	1.61e-06	8.97e-05	ENSG00000138778	CENPE
316	2175.23	0.253259	0.0528151	4.7952	1.63e-06	9e-05	ENSG00000153132	CLGN
317	4893.38	0.31094	0.0648417	4.79537	1.62e-06	9e-05	ENSG00000135316	SYNCRIP
318	2350.65	0.370593	0.0774062	4.78764	1.69e-06	9.13e-05	ENSG00000115540	MOB4
319	37.3382	-1.11063	0.23191	-4.78906	1.68e-06	9.13e-05	ENSG00000276966	H4C5
320	3679.37	0.216152	0.0451379	4.78871	1.68e-06	9.13e-05	ENSG00000169446	MMGT1
321	497.859	-0.332902	0.0695165	-4.78882	1.68e-06	9.13e-05	ENSG00000196150	ZNF250
322	6235.93	0.276832	0.0578279	4.78717	1.69e-06	9.13e-05	ENSG00000166181	API5
323	3694.58	0.260578	0.0544216	4.78814	1.68e-06	9.13e-05	ENSG00000185551	NR2F2
324	498.473	-0.420108	0.0876988	-4.79036	1.66e-06	9.13e-05	ENSG00000105085	MED26
325	1394.62	-0.48713	0.101703	-4.78971	1.67e-06	9.13e-05	ENSG00000130479	MAP1S
326	3691.57	0.219325	0.0458346	4.78514	1.71e-06	9.2e-05	ENSG00000196715	VKORC1L1
327	2020.76	-0.381658	0.0797905	-4.78325	1.72e-06	9.25e-05	ENSG00000088038	CNOT3
328	2522.27	0.261522	0.0547006	4.78097	1.74e-06	9.33e-05	ENSG00000156052	GNAQ
329	2160.78	0.240381	0.050315	4.77751	1.77e-06	9.46e-05	ENSG00000133131	MORC4
330	656.304	-0.300707	0.0630043	-4.77281	1.82e-06	9.66e-05	ENSG00000053371	AKR7A2
331	209.946	-0.536181	0.112413	-4.76974	1.84e-06	9.73e-05	ENSG00000168386	FILIP1L
332	1524.1	0.274489	0.0575377	4.77059	1.84e-06	9.73e-05	ENSG00000168461	RAB31
333	1511.9	-0.259524	0.0544127	-4.76955	1.85e-06	9.73e-05	ENSG00000184436	THAP7
334	826.655	0.539875	0.113209	4.76883	1.85e-06	9.73e-05	ENSG00000251562	MALAT1
335	1011.77	-0.353483	0.0741599	-4.76649	1.87e-06	9.82e-05	ENSG00000179526	SHARPIN
336	235.425	-0.679143	0.14253	-4.76491	1.89e-06	9.86e-05	ENSG00000105472	CLEC11A
337	270.854	0.424	0.0890528	4.76122	1.92e-06	9.98e-05	ENSG00000185278	ZBTB37
338	2402.75	0.353381	0.0742207	4.76122	1.92e-06	9.98e-05	ENSG00000187772	LIN28B
339	125.394	-0.742244	0.155911	-4.7607	1.93e-06	9.98e-05	ENSG00000290915	KLKP1
340	3359.62	0.245951	0.0517062	4.7567	1.97e-06	0.000101533	ENSG00000141279	NPEPPS
341	398.982	-0.471056	0.0991228	-4.75224	2.01e-06	0.000103491	ENSG00000107872	FBXL15
342	1123.45	-0.324272	0.068299	-4.74784	2.06e-06	0.000105462	ENSG00000162585	FAAP20
343	189.888	0.53835	0.113508	4.74284	2.11e-06	0.000107782	ENSG00000288670	NA
344	3299.12	0.262987	0.0555327	4.73572	2.18e-06	0.000110984	ENSG00000164040	PGRMC2
345	618.514	0.384698	0.0812318	4.7358	2.18e-06	0.000110984	ENSG00000139926	FRMD6
346	447.04	-0.403236	0.0851868	-4.73355	2.21e-06	0.000111693	ENSG00000130762	ARHGEF16
347	341.733	-0.363441	0.0767845	-4.73326	2.21e-06	0.000111693	ENSG00000118894	EEF2KMT
348	3843.11	-0.222949	0.047116	-4.73192	2.22e-06	0.000112108	ENSG00000164889	SLC4A2
349	24.6977	-1.17924	0.249256	-4.73103	2.23e-06	0.000112277	ENSG00000230701	FBXW4P1
350	2928.96	0.241079	0.0510137	4.72577	2.29e-06	0.000114894	ENSG00000169756	LIMS1
351	44.7627	-0.945114	0.20003	-4.72485	2.3e-06	0.000115082	ENSG00000258789	NA
352	514.592	-0.5387	0.114103	-4.72119	2.34e-06	0.000116642	ENSG00000197582	NA
353	3578.19	-0.355935	0.0753947	-4.72096	2.35e-06	0.000116642	ENSG00000130725	UBE2M
354	59.1822	-0.78877	0.167154	-4.71883	2.37e-06	0.000116872	ENSG00000286408	NA
355	20039.7	0.224825	0.0476367	4.71957	2.36e-06	0.000116872	ENSG00000120802	TMPO
356	3407.9	0.278108	0.0589319	4.71914	2.37e-06	0.000116872	ENSG00000111711	GOLT1B
357	2994.96	-0.365249	0.0774131	-4.71818	2.38e-06	0.000116916	ENSG00000105671	DDX49
358	189.294	0.499916	0.106044	4.71425	2.43e-06	0.000118864	ENSG00000273033	LINC02035
359	62.988	-0.881475	0.187164	-4.70965	2.48e-06	0.000120898	ENSG00000279140	NA
360	6033.04	-0.351081	0.0745374	-4.71013	2.48e-06	0.000120898	ENSG00000167747	C19orf48P
361	193.095	0.607128	0.128959	4.70791	2.5e-06	0.000121597	ENSG00000224616	NA
362	374.006	0.374384	0.0795718	4.70498	2.54e-06	0.000123013	ENSG00000223745	NA
363	1233.04	-0.361828	0.0769195	-4.70398	2.55e-06	0.000123129	ENSG00000076201	PTPN23
364	2735.48	-0.243969	0.0518679	-4.70366	2.56e-06	0.000123129	ENSG00000013306	SLC25A39
365	773.823	-0.323487	0.0688427	-4.69893	2.62e-06	0.000125667	ENSG00000181035	SLC25A42
366	7278.68	0.192774	0.0410399	4.69724	2.64e-06	0.000126349	ENSG00000131238	PPT1
367	1132.59	0.317113	0.0675342	4.6956	2.66e-06	0.000126349	ENSG00000244879	NA
368	1024.4	-0.564601	0.120218	-4.69649	2.65e-06	0.000126349	ENSG00000129946	SHC2
369	913.94	-0.425359	0.0905822	-4.69584	2.66e-06	0.000126349	ENSG00000099889	ARVCF
370	146.634	0.559567	0.119261	4.69194	2.71e-06	0.000127302	ENSG00000003436	TFPI
371	1231.39	-0.481689	0.102637	-4.69313	2.69e-06	0.000127302	ENSG00000123395	ATG101
372	2749.72	-0.283314	0.0603842	-4.69185	2.71e-06	0.000127302	ENSG00000099797	TECR
373	331.248	-0.382898	0.0815952	-4.69265	2.7e-06	0.000127302	ENSG00000142530	GARIN5A
374	1477.57	0.24678	0.0526221	4.68967	2.74e-06	0.000127975	ENSG00000157181	ODR4
375	3394.93	0.36807	0.0784791	4.69004	2.73e-06	0.000127975	ENSG00000170017	ALCAM
376	230.503	-0.671446	0.143278	-4.68631	2.78e-06	0.000129749	ENSG00000212864	RNF208
377	493.049	-0.376748	0.080466	-4.68207	2.84e-06	0.000132106	ENSG00000171574	ZNF584
378	2309.53	0.264353	0.0564732	4.68104	2.85e-06	0.000132424	ENSG00000138658	ZGRF1
379	804.406	-0.258103	0.0551541	-4.67967	2.87e-06	0.000132957	ENSG00000148411	NACC2
380	558.04	0.309989	0.0662853	4.67658	2.92e-06	0.000134618	ENSG00000196550	FAM72A
381	1791.62	-0.232633	0.0497531	-4.67575	2.93e-06	0.000134812	ENSG00000099364	FBXL19
382	1305.65	0.351163	0.0751337	4.67384	2.96e-06	0.000135712	ENSG00000052795	FNIP2
383	719.181	-0.333384	0.0713753	-4.67086	3e-06	0.000137339	ENSG00000136213	CHST12
384	621.991	0.287789	0.0616654	4.66695	3.06e-06	0.000139178	ENSG00000076770	MBNL3
385	1015.92	-0.454184	0.0973283	-4.66652	3.06e-06	0.000139178	ENSG00000132661	NXT1
386	2298.53	-0.403082	0.0863721	-4.66681	3.06e-06	0.000139178	ENSG00000167671	UBXN6
387	1860.96	0.24297	0.0521175	4.66197	3.13e-06	0.000141323	ENSG00000171497	PPID
388	485.472	0.484158	0.103857	4.66177	3.13e-06	0.000141323	ENSG00000154265	ABCA5
389	2957.52	0.279972	0.060045	4.6627	3.12e-06	0.000141323	ENSG00000170558	CDH2
390	7499.18	0.255973	0.0549189	4.66092	3.15e-06	0.000141546	ENSG00000187735	TCEA1
391	1438.92	-0.533929	0.114595	-4.65926	3.17e-06	0.000142328	ENSG00000105699	LSR
392	558.23	0.395076	0.0848043	4.65868	3.18e-06	0.000142364	ENSG00000117533	VAMP4
393	763.476	-0.609701	0.130994	-4.65442	3.25e-06	0.000144968	ENSG00000131188	PRR7
394	3289.15	-0.215298	0.0462991	-4.65015	3.32e-06	0.000147623	ENSG00000168268	NT5DC2
395	779.906	0.429031	0.0923591	4.64525	3.4e-06	0.000150631	ENSG00000111052	LIN7A
396	3307.95	0.31283	0.0673486	4.64494	3.4e-06	0.000150631	ENSG00000101596	SMCHD1
397	537.288	-0.405718	0.0873649	-4.64394	3.42e-06	0.000150981	ENSG00000163795	ZNF513
398	3688.77	0.234849	0.050578	4.6433	3.43e-06	0.000151069	ENSG00000151247	EIF4E
399	267.947	-0.550871	0.118664	-4.64229	3.45e-06	0.000151425	ENSG00000136490	LIMD2
400	1573.2	0.351262	0.0756874	4.64095	3.47e-06	0.000152031	ENSG00000006576	PHTF2
401	907.7	0.321616	0.0693485	4.63768	3.52e-06	0.000153689	ENSG00000198945	L3MBTL3
402	146.79	-0.554569	0.119573	-4.63792	3.52e-06	0.000153689	ENSG00000242114	MTFP1
403	6441.82	0.220357	0.0475416	4.63503	3.57e-06	0.000155282	ENSG00000138160	KIF11
404	7275.72	-0.515631	0.111375	-4.62967	3.66e-06	0.000158177	ENSG00000130766	SESN2
405	2741.42	0.203437	0.043947	4.62916	3.67e-06	0.000158177	ENSG00000163875	MEAF6
406	1335.01	0.298939	0.0645712	4.62961	3.66e-06	0.000158177	ENSG00000138346	DNA2
407	3969.47	-0.466681	0.100793	-4.63007	3.66e-06	0.000158177	ENSG00000130522	JUND
408	5689.57	0.223796	0.048398	4.62408	3.76e-06	0.000160515	ENSG00000143228	NUF2
409	2935.07	0.330877	0.0715506	4.62437	3.76e-06	0.000160515	ENSG00000143924	EML4
410	487.017	-0.504149	0.109017	-4.62449	3.76e-06	0.000160515	ENSG00000165233	CARD19
411	76.2264	-0.717315	0.155099	-4.62489	3.75e-06	0.000160515	ENSG00000107796	ACTA2
412	16172.8	0.156067	0.0337779	4.6204	3.83e-06	0.000162573	ENSG00000162521	RBBP4
413	5293.96	0.20472	0.0443123	4.61993	3.84e-06	0.000162573	ENSG00000134108	ARL8B
414	407.331	-0.335828	0.0726873	-4.62017	3.83e-06	0.000162573	ENSG00000123353	ORMDL2
415	2500.91	0.289739	0.0627527	4.61716	3.89e-06	0.000163988	ENSG00000127914	AKAP9
416	4113.76	-0.335665	0.0727077	-4.61663	3.9e-06	0.000163988	ENSG00000110711	AIP
417	803.574	-0.326496	0.0707151	-4.61706	3.89e-06	0.000163988	ENSG00000130731	METTL26
418	387.933	0.41711	0.0904198	4.61304	3.97e-06	0.000166445	ENSG00000081189	MEF2C
419	99.8696	-0.822369	0.17831	-4.61201	3.99e-06	0.000166877	ENSG00000170608	FOXA3
420	262739	0.243159	0.0527431	4.61024	4.02e-06	0.000167899	ENSG00000198886	ND4
421	3426.31	0.330905	0.0718023	4.60856	4.05e-06	0.000168861	ENSG00000085365	SCAMP1
422	4024.5	-0.321847	0.0698492	-4.60773	4.07e-06	0.000168909	ENSG00000179632	MAF1
423	3076.32	-0.328824	0.0713671	-4.60751	4.08e-06	0.000168909	ENSG00000103502	CDIPT
424	2060.83	0.387759	0.0841749	4.60659	4.09e-06	0.000169256	ENSG00000141447	OSBPL1A
425	2167.17	-0.349106	0.0757973	-4.60578	4.11e-06	0.000169514	ENSG00000197785	ATAD3A
426	2831.7	0.284969	0.0618853	4.60479	4.13e-06	0.000169522	ENSG00000163535	SGO2
427	1693.47	0.321523	0.0698222	4.60488	4.13e-06	0.000169522	ENSG00000152484	USP12
428	2169.15	-0.377732	0.0820473	-4.60384	4.15e-06	0.000169902	ENSG00000104522	GFUS
429	885.817	-0.340005	0.0738625	-4.60322	4.16e-06	0.000170011	ENSG00000112667	DNPH1
430	2377.2	0.274976	0.0597636	4.60107	4.2e-06	0.000171375	ENSG00000001084	GCLC
431	4654.59	0.324738	0.0705866	4.60056	4.21e-06	0.000171392	ENSG00000144354	CDCA7
432	246.339	-0.460765	0.100169	-4.59986	4.23e-06	0.000171573	ENSG00000074855	ANO8
433	2286.54	-0.262876	0.0571561	-4.59926	4.24e-06	0.00017167	ENSG00000131462	TUBG1
434	4096.86	-0.325183	0.0707299	-4.59754	4.28e-06	0.000172694	ENSG00000140983	RHOT2
435	1191.09	-0.293815	0.0640015	-4.59075	4.42e-06	0.000175564	ENSG00000106397	PLOD3
436	802.442	0.432709	0.0942489	4.59113	4.41e-06	0.000175564	ENSG00000153956	CACNA2D1
437	1024.71	-0.310745	0.067666	-4.59233	4.38e-06	0.000175564	ENSG00000196422	PPP1R26
438	2211.79	-0.303446	0.0660892	-4.59146	4.4e-06	0.000175564	ENSG00000107262	BAG1
439	1319.62	0.328482	0.0715299	4.59223	4.39e-06	0.000175564	ENSG00000176208	ATAD5
440	12548.3	-0.365978	0.0797197	-4.59081	4.42e-06	0.000175564	ENSG00000167468	GPX4
441	64.7556	-0.760081	0.165492	-4.59287	4.37e-06	0.000175564	ENSG00000100302	RASD2
442	3242.99	0.248682	0.0541841	4.58958	4.44e-06	0.000176156	ENSG00000198554	WDHD1
443	318.851	-0.660192	0.143956	-4.58608	4.52e-06	0.000178727	ENSG00000100867	DHRS2
444	2471.17	-0.514738	0.112291	-4.58395	4.56e-06	0.000180152	ENSG00000123989	CHPF
445	2508.81	0.321124	0.0701345	4.57869	4.68e-06	0.000183907	ENSG00000177879	AP3S1
446	1499.64	-0.273773	0.0597929	-4.5787	4.68e-06	0.000183907	ENSG00000068323	TFE3
447	1138.36	-0.444507	0.0971633	-4.57485	4.77e-06	0.000186897	ENSG00000160469	BRSK1
448	1259.19	0.315506	0.0690299	4.57057	4.86e-06	0.000190323	ENSG00000116667	C1orf21
449	1152.57	0.270649	0.0592451	4.56829	4.92e-06	0.000191556	ENSG00000147099	HDAC8
450	3529.28	-0.22877	0.0500744	-4.56861	4.91e-06	0.000191556	ENSG00000100304	TTLL12
451	5793.68	0.24936	0.0546297	4.56455	5.01e-06	0.000194561	ENSG00000141429	GALNT1
452	606.626	-0.427258	0.0936245	-4.56353	5.03e-06	0.000195077	ENSG00000127580	WDR24
453	1615.27	0.399566	0.0876403	4.55916	5.14e-06	0.000198303	ENSG00000243943	ZNF512
454	2477.96	-0.461971	0.101327	-4.55922	5.13e-06	0.000198303	ENSG00000171425	ZNF581
455	509.681	0.375589	0.0824199	4.55702	5.19e-06	0.000199891	ENSG00000268043	NBPF12
456	636.672	0.330283	0.072492	4.55613	5.21e-06	0.000200304	ENSG00000174796	THAP6
457	4070.37	0.185668	0.0407671	4.55435	5.25e-06	0.000201558	ENSG00000139218	SCAF11
458	871.698	-0.452029	0.0992893	-4.55264	5.3e-06	0.000202756	ENSG00000076826	CAMSAP3
459	949.42	-0.433707	0.0953805	-4.54713	5.44e-06	0.000207688	ENSG00000130758	MAP3K10
460	8458.94	0.272322	0.0599171	4.54497	5.49e-06	0.00020937	ENSG00000165704	HPRT1
461	1264.83	-0.245202	0.0539682	-4.54347	5.53e-06	0.000210413	ENSG00000078061	ARAF
462	167.293	-0.458908	0.10103	-4.54229	5.56e-06	0.000211128	ENSG00000114670	NEK11
463	1916.33	0.230501	0.0507727	4.53986	5.63e-06	0.000212661	ENSG00000136144	RCBTB1
464	5617.77	-0.286092	0.063014	-4.54014	5.62e-06	0.000212661	ENSG00000065000	AP3D1
465	274.039	-0.611242	0.13468	-4.53847	5.67e-06	0.000213601	ENSG00000246705	H2AJ
466	9537.83	0.224721	0.0495332	4.53677	5.71e-06	0.00021487	ENSG00000061676	NCKAP1
467	2135.62	-0.252513	0.0557011	-4.53335	5.81e-06	0.000217903	ENSG00000138073	PREB
468	51.2906	-0.909123	0.200562	-4.53288	5.82e-06	0.00021793	ENSG00000279691	NA
469	394.121	-0.515319	0.113739	-4.53073	5.88e-06	0.000219685	ENSG00000160813	PPP1R35
470	25481.1	0.243303	0.053714	4.5296	5.91e-06	0.000220214	ENSG00000117632	STMN1
471	20789.9	-0.425038	0.0938414	-4.52932	5.92e-06	0.000220214	ENSG00000166165	CKB
472	1404.97	-0.276011	0.0609545	-4.52815	5.95e-06	0.000220968	ENSG00000177370	TIMM22
473	245.139	0.474751	0.104856	4.52764	5.96e-06	0.000221034	ENSG00000135976	ANKRD36
474	1940.66	0.279113	0.0616736	4.52564	6.02e-06	0.000222659	ENSG00000104412	EMC2
475	1687.59	-0.312458	0.0690862	-4.52273	6.1e-06	0.000224785	ENSG00000143373	ZNF687
476	4037.26	-0.222921	0.0492887	-4.52277	6.1e-06	0.000224785	ENSG00000102119	EMD
477	774.478	-0.43271	0.0956838	-4.52229	6.12e-06	0.000224785	ENSG00000254858	MPV17L2
478	2282.39	0.336993	0.0746019	4.51722	6.27e-06	0.000229269	ENSG00000180488	MIGA1
479	902.1	-0.35555	0.0787074	-4.51737	6.26e-06	0.000229269	ENSG00000142459	EVI5L
480	1688.93	-0.312238	0.0691362	-4.51628	6.29e-06	0.000229818	ENSG00000139546	TARBP2
481	21.7526	1.22681	0.271703	4.51526	6.32e-06	0.000230259	ENSG00000271888	NA
482	113.902	-0.546615	0.121067	-4.51499	6.33e-06	0.000230259	ENSG00000268001	CARD8-AS1
483	2017.69	-0.204836	0.0453771	-4.51408	6.36e-06	0.000230469	ENSG00000172893	DHCR7
484	856.496	-0.456	0.101021	-4.51391	6.36e-06	0.000230469	ENSG00000142444	TIMM29
485	1678.15	-0.259644	0.0575289	-4.51327	6.38e-06	0.000230688	ENSG00000143740	SNAP47
486	3470.86	0.261836	0.058025	4.51246	6.41e-06	0.000231094	ENSG00000163257	DCAF16
487	798.178	0.350166	0.0776325	4.51056	6.47e-06	0.000232702	ENSG00000100485	SOS2
488	300.109	-0.377242	0.0837244	-4.50575	6.61e-06	0.000237538	ENSG00000116885	OSCP1
489	3212.46	0.215895	0.0479382	4.50361	6.68e-06	0.000238486	ENSG00000116473	RAP1A
490	3692.44	-0.309998	0.0688216	-4.50438	6.66e-06	0.000238486	ENSG00000176095	IP6K1
491	1434.93	-0.399254	0.0886449	-4.50397	6.67e-06	0.000238486	ENSG00000104866	PPP1R37
492	1724.15	0.372141	0.0827084	4.49944	6.81e-06	0.000242217	ENSG00000109586	GALNT7
493	622.566	0.424736	0.0943916	4.49972	6.8e-06	0.000242217	ENSG00000105971	CAV2
494	595.955	-0.429736	0.0955432	-4.49782	6.87e-06	0.000243579	ENSG00000181404	WASHC1
495	595.955	-0.429736	0.0955432	-4.49782	6.87e-06	0.000243579	ENSG00000181404	LOC124908094
496	595.955	-0.429736	0.0955432	-4.49782	6.87e-06	0.000243579	ENSG00000181404	LOC124908102
497	2077.73	-0.283329	0.0630026	-4.4971	6.89e-06	0.000243904	ENSG00000137285	TUBB2B
498	19.4971	-1.68386	0.374612	-4.49496	6.96e-06	0.000245878	ENSG00000015592	STMN4
499	10954.9	0.240086	0.053422	4.49414	6.99e-06	0.000246327	ENSG00000173674	EIF1AX
500	10954.9	0.240086	0.053422	4.49414	6.99e-06	0.000246327	ENSG00000173674	LOC124905557
501	520.841	-0.468174	0.104246	-4.49105	7.09e-06	0.000249428	ENSG00000067221	STOML1
502	1452.22	-0.26227	0.0584154	-4.48974	7.13e-06	0.000250149	ENSG00000124006	OBSL1
503	466.14	-0.479591	0.106823	-4.48958	7.14e-06	0.000250149	ENSG00000185453	ZSWIM9
504	9528.35	0.226704	0.0505122	4.4881	7.19e-06	0.000251389	ENSG00000163430	FSTL1
505	7188.48	0.190177	0.0423913	4.48622	7.25e-06	0.000253101	ENSG00000171848	RRM2
506	894.884	-0.543922	0.121316	-4.48352	7.34e-06	0.000255821	ENSG00000002330	BAD
507	650.404	-0.374934	0.083741	-4.47731	7.56e-06	0.000262852	ENSG00000173581	CCDC106
508	5057.51	0.218568	0.0488434	4.47486	7.65e-06	0.000265354	ENSG00000155097	ATP6V1C1
509	1387.33	-0.254315	0.0568457	-4.47378	7.69e-06	0.000266177	ENSG00000160445	ZER1
510	1742.58	0.312316	0.0698429	4.47169	7.76e-06	0.000268249	ENSG00000179941	BBS10
511	2291.65	0.246631	0.0551622	4.47102	7.78e-06	0.000268571	ENSG00000014123	UFL1
512	1517.36	-0.380775	0.085191	-4.46966	7.83e-06	0.000269744	ENSG00000178307	TMEM11
513	7460.28	0.153904	0.034437	4.46914	7.85e-06	0.000269876	ENSG00000206053	JPT2
514	477.298	-0.354122	0.079256	-4.46807	7.89e-06	0.00027069	ENSG00000105204	DYRK1B
515	300.842	-0.486168	0.108875	-4.46537	7.99e-06	0.000273588	ENSG00000077454	LRCH4
516	2644.32	0.223821	0.0501419	4.46376	8.05e-06	0.000275125	ENSG00000196352	CD55
517	261.873	-0.595193	0.133361	-4.46304	8.08e-06	0.00027551	ENSG00000212123	PRR22
518	102.545	-0.585714	0.131263	-4.46214	8.11e-06	0.00027613	ENSG00000172361	CFAP53
519	1166.95	-0.461918	0.103529	-4.46171	8.13e-06	0.000276147	ENSG00000069482	GAL
520	5931.09	0.264058	0.0591889	4.46128	8.15e-06	0.000276169	ENSG00000156531	PHF6
521	860.322	0.367781	0.0824487	4.46073	8.17e-06	0.000276343	ENSG00000144228	SPOPL
522	6782	0.312379	0.0700452	4.45967	8.21e-06	0.00027664	ENSG00000108256	NUFIP2
523	796.573	-0.308323	0.0691333	-4.45983	8.2e-06	0.00027664	ENSG00000083812	ZNF324
524	1889.84	0.291173	0.0653238	4.45738	8.3e-06	0.000277922	ENSG00000091436	MAP3K20
525	896.724	0.401801	0.0901405	4.4575	8.29e-06	0.000277922	ENSG00000172340	SUCLG2
526	1071.97	0.255654	0.0573499	4.45779	8.28e-06	0.000277922	ENSG00000178338	ZNF354B
527	4270.69	0.204825	0.0459555	4.45703	8.31e-06	0.000277922	ENSG00000105849	POLR1F
528	1620.74	-0.327563	0.0735192	-4.45547	8.37e-06	0.000278357	ENSG00000176022	B3GALT6
529	458.109	-0.336303	0.0754673	-4.45627	8.34e-06	0.000278357	ENSG00000181830	SLC35C1
530	4957.7	0.206835	0.0464211	4.45563	8.36e-06	0.000278357	ENSG00000101558	VAPA
531	348.593	-0.501286	0.112529	-4.45472	8.4e-06	0.000278802	ENSG00000176182	MYPOP
532	6057.37	0.247909	0.0556583	4.45412	8.42e-06	0.000279058	ENSG00000024526	DEPDC1
533	45.6986	-0.844385	0.189608	-4.45332	8.46e-06	0.000279564	ENSG00000285646	NA
534	19515.2	0.146386	0.032894	4.45024	8.58e-06	0.000282849	ENSG00000116754	SRSF11
535	1340.24	-0.366081	0.0822652	-4.45	8.59e-06	0.000282849	ENSG00000183617	MRPL54
536	2620.79	-0.262758	0.0590539	-4.44946	8.61e-06	0.000283033	ENSG00000169727	GPS1
537	3441.84	0.261452	0.0587785	4.44809	8.66e-06	0.000284306	ENSG00000139168	ZCRB1
538	2871.15	0.333087	0.0749159	4.44615	8.74e-06	0.000286351	ENSG00000126858	RHOT1
539	4730.65	0.19157	0.0430963	4.44516	8.78e-06	0.000287131	ENSG00000163807	KIAA1143
540	5084.15	-0.35202	0.0792388	-4.44252	8.89e-06	0.000289011	ENSG00000117410	ATP6V0B
541	8265.84	0.175397	0.0394837	4.44227	8.9e-06	0.000289011	ENSG00000095002	MSH2
542	2337.18	-0.361716	0.0814279	-4.44216	8.91e-06	0.000289011	ENSG00000124688	MAD2L1BP
543	1082.16	-0.380894	0.0857365	-4.44261	8.89e-06	0.000289011	ENSG00000171703	TCEA2
544	2481.76	-0.440129	0.0990922	-4.44161	8.93e-06	0.000289212	ENSG00000196453	ZNF777
545	2600.07	-0.24526	0.0552337	-4.4404	8.98e-06	0.000290301	ENSG00000104872	PIH1D1
546	2341.5	0.202853	0.0457254	4.43633	9.15e-06	0.000294789	ENSG00000185238	PRMT3
547	1468.73	0.322001	0.0725832	4.43631	9.15e-06	0.000294789	ENSG00000129534	MIS18BP1
548	565.755	-0.591217	0.133318	-4.43464	9.22e-06	0.000296535	ENSG00000099625	CBARP
549	11499.6	0.2604	0.05875	4.43234	9.32e-06	0.000298067	ENSG00000083312	TNPO1
550	796.282	0.409411	0.0923665	4.43246	9.32e-06	0.000298067	ENSG00000049130	KITLG
551	88.8849	-0.998926	0.225332	-4.43312	9.29e-06	0.000298067	ENSG00000278771	RN7SL3
552	2195.72	0.225222	0.050823	4.43149	9.36e-06	0.000298702	ENSG00000147679	UTP23
553	490.589	-0.44437	0.100293	-4.43072	9.39e-06	0.000299219	ENSG00000011132	APBA3
554	4513	0.19729	0.0445413	4.42937	9.45e-06	0.000300553	ENSG00000073712	FERMT2
555	426.284	0.470157	0.106171	4.42828	9.5e-06	0.000301525	ENSG00000205133	TRIQK
556	4898.81	-0.474756	0.107256	-4.42637	9.58e-06	0.000303654	ENSG00000169976	SF3B5
557	2644.31	-0.423348	0.0956588	-4.42561	9.62e-06	0.00030418	ENSG00000167797	CDK2AP2
558	790.735	-0.537734	0.121543	-4.42422	9.68e-06	0.000305585	ENSG00000233276	GPX1
559	7799.28	0.224054	0.0506599	4.4227	9.75e-06	0.000307067	ENSG00000116161	CACYBP
560	1047.55	0.374352	0.084649	4.4224	9.76e-06	0.000307067	ENSG00000155111	CDK19
561	2799.55	-0.328636	0.0743346	-4.42104	9.82e-06	0.000308459	ENSG00000130159	ECSIT
562	223.51	-0.621815	0.140667	-4.42048	9.85e-06	0.000308701	ENSG00000163888	CAMK2N2
563	4356.19	-0.441322	0.0998981	-4.41773	9.97e-06	0.000312101	ENSG00000128283	CDC42EP1
564	11573.1	0.260351	0.0589779	4.41438	1.01e-05	0.000316395	ENSG00000170312	CDK1
565	4303.67	-0.228223	0.051721	-4.41258	1.02e-05	0.000318467	ENSG00000247315	ZCCHC3
566	2291.53	0.238079	0.0540024	4.40869	1.04e-05	0.000323677	ENSG00000171208	NETO2
567	942.784	-0.357539	0.0811353	-4.40669	1.05e-05	0.000326085	ENSG00000167566	NCKAP5L
568	5477.27	0.202652	0.0459929	4.40616	1.05e-05	0.000326317	ENSG00000134717	BTF3L4
569	8770.15	0.256264	0.0581824	4.40449	1.06e-05	0.000328246	ENSG00000100528	CNIH1
570	2173.81	-0.336162	0.0763808	-4.40113	1.08e-05	0.000332781	ENSG00000167962	ZNF598
571	1700.94	-0.4397	0.0999566	-4.3989	1.09e-05	0.000335627	ENSG00000164967	RPP25L
572	6019.18	0.167763	0.0381418	4.39839	1.09e-05	0.000335823	ENSG00000078304	PPP2R5C
573	190.848	-0.524618	0.119316	-4.39687	1.1e-05	0.000337594	ENSG00000168135	KCNJ4
574	1422.68	-0.311755	0.0709181	-4.39599	1.1e-05	0.000338372	ENSG00000276023	DUSP14
575	4659.03	0.2884	0.0656742	4.39137	1.13e-05	0.000344574	ENSG00000065243	PKN2
576	3677.97	-0.283035	0.0644538	-4.39128	1.13e-05	0.000344574	ENSG00000049656	CLPTM1L
577	30.3524	-1.00975	0.230008	-4.39006	1.13e-05	0.000345915	ENSG00000258884	LINC02321
578	2707.13	-0.471751	0.107575	-4.38533	1.16e-05	0.000352894	ENSG00000101255	TRIB3
579	2208.66	-0.337814	0.0771147	-4.38067	1.18e-05	0.000359909	ENSG00000150779	TIMM8B
580	4312.58	-0.52524	0.11992	-4.37993	1.19e-05	0.000360501	ENSG00000187051	RPS19BP1
581	248.488	-0.547709	0.125107	-4.37794	1.2e-05	0.000362543	ENSG00000087085	ACHE
582	3540.56	-0.314722	0.0718842	-4.37817	1.2e-05	0.000362543	ENSG00000177030	DEAF1
583	329.685	-0.589662	0.134712	-4.37721	1.2e-05	0.000362778	ENSG00000187608	ISG15
584	9778.11	-0.425484	0.0972079	-4.37705	1.2e-05	0.000362778	ENSG00000198355	PIM3
585	4770.85	-0.40546	0.0926727	-4.37518	1.21e-05	0.000364018	ENSG00000261236	BOP1
586	482.614	0.366903	0.0838578	4.37529	1.21e-05	0.000364018	ENSG00000185875	THNSL1
587	181.074	-0.458647	0.104826	-4.3753	1.21e-05	0.000364018	ENSG00000088836	SLC4A11
588	6059.44	0.225367	0.051568	4.37028	1.24e-05	0.000371645	ENSG00000111247	RAD51AP1
589	755.107	0.519321	0.118903	4.36759	1.26e-05	0.000375606	ENSG00000038427	VCAN
590	2171.35	-0.290551	0.0665438	-4.36632	1.26e-05	0.000377155	ENSG00000160214	RRP1
591	234.441	-0.496594	0.113887	-4.36041	1.3e-05	0.000386826	ENSG00000123685	BATF3
592	373.254	0.398438	0.0913966	4.35944	1.3e-05	0.000387879	ENSG00000161048	NAPEPLD
593	13405.2	0.250898	0.0575622	4.35873	1.31e-05	0.000388489	ENSG00000138430	OLA1
594	2457.55	0.293919	0.0674458	4.35785	1.31e-05	0.000389379	ENSG00000156504	PABIR2
595	1367.08	0.234307	0.0537795	4.35682	1.32e-05	0.000390567	ENSG00000135698	MPHOSPH6
596	161.903	-0.47	0.107897	-4.356	1.32e-05	0.000391367	ENSG00000103599	IQCH
597	162.357	0.540928	0.124253	4.35343	1.34e-05	0.000395315	ENSG00000138449	SLC40A1
598	363.867	-0.616985	0.141751	-4.35259	1.35e-05	0.000396164	ENSG00000197483	ZNF628
599	237.083	-0.413064	0.0949135	-4.352	1.35e-05	0.000396559	ENSG00000167995	BEST1
600	4728.96	0.187471	0.0430874	4.35096	1.36e-05	0.000397783	ENSG00000265241	RBM8A
601	13.5217	-1.56358	0.359395	-4.35059	1.36e-05	0.000397785	ENSG00000150628	SPATA4
602	1780.54	0.352716	0.0811033	4.34897	1.37e-05	0.000400065	ENSG00000089682	RBM41
603	574.877	0.283672	0.0652354	4.34845	1.37e-05	0.000400353	ENSG00000064652	SNX24
604	832.093	0.352508	0.0811124	4.34592	1.39e-05	0.000403297	ENSG00000151466	SCLT1
605	4212.18	0.245479	0.0565012	4.34467	1.39e-05	0.000403297	ENSG00000128059	PPAT
606	103.355	-0.563963	0.129777	-4.34562	1.39e-05	0.000403297	ENSG00000124635	H2BC11
607	852.592	0.359575	0.0827626	4.34465	1.39e-05	0.000403297	ENSG00000111670	GNPTAB
608	758.47	-0.338608	0.0779361	-4.34468	1.39e-05	0.000403297	ENSG00000149925	ALDOA
609	1142.16	0.415776	0.0956609	4.34635	1.38e-05	0.000403297	ENSG00000154639	CXADR
610	940.381	0.375659	0.0865307	4.34134	1.42e-05	0.000408748	ENSG00000061918	GUCY1B1
611	764.389	0.248	0.057152	4.33931	1.43e-05	0.000411508	ENSG00000183718	TRIM52
612	1399.46	0.209833	0.0483582	4.33914	1.43e-05	0.000411508	ENSG00000289047	LOC100294145
613	2414.9	0.235196	0.0542181	4.33796	1.44e-05	0.000413036	ENSG00000133997	MED6
614	1406.77	-0.417547	0.0962623	-4.33759	1.44e-05	0.000413053	ENSG00000100300	TSPO
615	961.92	-0.50222	0.115821	-4.33617	1.45e-05	0.00041505	ENSG00000128311	TST
616	751.344	-0.351871	0.0811567	-4.3357	1.45e-05	0.00041526	ENSG00000198736	MSRB1
617	1070.61	0.239704	0.0553057	4.33416	1.46e-05	0.00041681	ENSG00000184743	ATL3
618	4130.12	-0.285987	0.0659832	-4.33424	1.46e-05	0.00041681	ENSG00000132361	CLUH
619	1000.32	0.290595	0.0670786	4.33215	1.48e-05	0.000419948	ENSG00000179833	SERTAD2
620	411.967	0.444975	0.102741	4.33103	1.48e-05	0.000420284	ENSG00000077092	RARB
621	5388.33	0.26126	0.0603345	4.3302	1.49e-05	0.000420284	ENSG00000078140	UBE2K
622	2012.47	0.348579	0.0804894	4.33075	1.49e-05	0.000420284	ENSG00000147180	ZNF711
623	3904.84	-0.37509	0.0866195	-4.33032	1.49e-05	0.000420284	ENSG00000156860	FBRS
624	2332.77	0.23888	0.0551642	4.33034	1.49e-05	0.000420284	ENSG00000198862	LTN1
625	682.511	0.274397	0.0633884	4.32882	1.5e-05	0.000422243	ENSG00000019549	SNAI2
626	282.613	0.466657	0.107934	4.32355	1.54e-05	0.000431754	ENSG00000153291	SLC25A27
627	301.381	-0.558902	0.129291	-4.32284	1.54e-05	0.000432462	ENSG00000165886	UBTD1
628	344.118	0.462488	0.107019	4.32155	1.55e-05	0.000434297	ENSG00000171365	CLCN5
629	202.687	-0.486144	0.112507	-4.321	1.55e-05	0.000434685	ENSG00000102032	RENBP
630	4058.42	0.249594	0.0577938	4.31869	1.57e-05	0.000438049	ENSG00000115368	WDR75
631	23363.2	0.252036	0.0583606	4.31859	1.57e-05	0.000438049	ENSG00000100380	ST13
632	3251.86	0.254929	0.0590452	4.31753	1.58e-05	0.000439462	ENSG00000177425	PAWR
633	559.441	0.347409	0.0804966	4.31582	1.59e-05	0.000442174	ENSG00000173611	SCAI
634	36.6099	-0.893396	0.207071	-4.31444	1.6e-05	0.00044423	ENSG00000245025	NA
635	12.7669	-1.6697	0.387243	-4.31176	1.62e-05	0.00044894	ENSG00000110876	SELPLG
636	2252.49	-0.220954	0.0512953	-4.3075	1.65e-05	0.00045696	ENSG00000091542	ALKBH5
637	1455.01	-0.392695	0.0912156	-4.30513	1.67e-05	0.000460837	ENSG00000162576	MXRA8
638	405.369	-0.553229	0.128511	-4.30493	1.67e-05	0.000460837	ENSG00000106236	NPTX2
639	6401.79	-0.540578	0.125584	-4.30452	1.67e-05	0.000460968	ENSG00000188290	HES4
640	1808.83	0.211975	0.0492659	4.30267	1.69e-05	0.000464099	ENSG00000136738	STAM
641	5286.25	0.19777	0.0459779	4.30143	1.7e-05	0.00046597	ENSG00000103769	RAB11A
642	336.562	-0.479428	0.1115	-4.29978	1.71e-05	0.000468711	ENSG00000232442	MHENCR
643	9423.05	0.340067	0.079111	4.2986	1.72e-05	0.000470479	ENSG00000117500	TMED5
644	975.326	-0.299103	0.0696099	-4.29684	1.73e-05	0.000473489	ENSG00000140854	KATNB1
645	5479.51	0.201767	0.0469659	4.29603	1.74e-05	0.00047448	ENSG00000177889	UBE2N
646	2948.64	0.307593	0.0716281	4.29431	1.75e-05	0.000477423	ENSG00000157500	APPL1
647	2598.56	0.290192	0.0675848	4.29375	1.76e-05	0.000477879	ENSG00000092439	TRPM7
648	1395.23	-0.379574	0.0884584	-4.29099	1.78e-05	0.000483108	ENSG00000177380	PPFIA3
649	1782.42	0.36318	0.0846475	4.2905	1.78e-05	0.000483443	ENSG00000130224	LRCH2
650	5666.76	0.333831	0.0778478	4.28825	1.8e-05	0.00048759	ENSG00000147231	RADX
651	6239.28	0.297258	0.069349	4.2864	1.82e-05	0.000488644	ENSG00000072571	HMMR
652	1796.26	-0.384748	0.0897499	-4.28689	1.81e-05	0.000488644	ENSG00000127948	POR
653	1000.36	-0.375593	0.0876046	-4.28737	1.81e-05	0.000488644	ENSG00000170619	COMMD5
654	412.903	-0.413569	0.0964834	-4.28643	1.82e-05	0.000488644	ENSG00000125968	ID1
655	1660.79	0.266087	0.0621288	4.28284	1.85e-05	0.000495369	ENSG00000111880	RNGTT
656	394.864	-0.615328	0.143678	-4.28268	1.85e-05	0.000495369	ENSG00000174951	FUT1
657	655.993	-0.259878	0.0607136	-4.28039	1.87e-05	0.000499736	ENSG00000103507	BCKDK
658	137.281	-0.629277	0.147033	-4.27984	1.87e-05	0.000500201	ENSG00000132481	TRIM47
659	3090.03	0.232507	0.0543322	4.27937	1.87e-05	0.00050035	ENSG00000137807	KIF23
660	610.729	-0.289943	0.0677581	-4.27909	1.88e-05	0.00050035	ENSG00000213753	CENPBD2P
661	610.729	-0.289943	0.0677581	-4.27909	1.88e-05	0.00050035	ENSG00000213753	RPL23AP79
662	278.342	-0.479626	0.11213	-4.27741	1.89e-05	0.00050339	ENSG00000123154	WDR83
663	479.72	-0.417334	0.0976227	-4.27497	1.91e-05	0.000508155	ENSG00000265681	RPL17
664	138.657	0.479426	0.112189	4.27337	1.93e-05	0.000509096	ENSG00000285053	NA
665	1662.2	0.257382	0.060226	4.27361	1.92e-05	0.000509096	ENSG00000188419	CHM
666	1594.09	0.324767	0.0759878	4.27393	1.92e-05	0.000509096	ENSG00000110315	RNF141
667	1593.72	-0.351785	0.082328	-4.27296	1.93e-05	0.000509096	ENSG00000032444	PNPLA6
668	21.99	-1.2819	0.30001	-4.27287	1.93e-05	0.000509096	ENSG00000289298	NA
669	1179.46	0.43791	0.102544	4.27044	1.95e-05	0.000513902	ENSG00000123094	RASSF8
670	908.273	-0.317702	0.0744062	-4.26983	1.96e-05	0.000514526	ENSG00000157833	GAREM2
671	11012.2	0.222941	0.0522207	4.26921	1.96e-05	0.00051518	ENSG00000164163	ABCE1
672	5378.44	-0.376235	0.0881524	-4.26801	1.97e-05	0.000517193	ENSG00000099821	POLRMT
673	398.428	0.363532	0.0851868	4.26747	1.98e-05	0.000517383	ENSG00000163867	ZMYM6
674	2807.38	0.312952	0.0733381	4.26726	1.98e-05	0.000517383	ENSG00000131791	PRKAB2
675	1169.16	0.234714	0.0550456	4.264	2.01e-05	0.000524197	ENSG00000109762	SNX25
676	3769.34	0.186345	0.0437067	4.26355	2.01e-05	0.000524485	ENSG00000111615	KRR1
677	1594.56	-0.389459	0.0914268	-4.25979	2.05e-05	0.000532583	ENSG00000188522	FAM83G
678	6127.64	0.254016	0.0596488	4.25852	2.06e-05	0.00053483	ENSG00000075292	ZNF638
679	2118.53	0.243691	0.0572352	4.25772	2.07e-05	0.000535951	ENSG00000066651	TRMT11
680	261.144	0.533459	0.125379	4.25476	2.09e-05	0.000541485	ENSG00000157214	STEAP2
681	513.134	-0.38668	0.0908776	-4.25495	2.09e-05	0.000541485	ENSG00000063176	SPHK2
682	547.719	-0.323113	0.0760145	-4.25068	2.13e-05	0.000550625	ENSG00000139266	MARCHF9
683	2932.55	0.30984	0.0729047	4.24994	2.14e-05	0.000551635	ENSG00000145147	SLIT2
684	800.419	-0.403521	0.0949641	-4.2492	2.15e-05	0.000552643	ENSG00000182379	NXPH4
685	13786.5	0.206696	0.048683	4.24576	2.18e-05	0.00056037	ENSG00000108055	SMC3
686	529.819	-0.498371	0.117395	-4.24523	2.18e-05	0.000560865	ENSG00000140859	KIFC3
687	8609.24	0.242326	0.0571145	4.2428	2.21e-05	0.000564923	ENSG00000117724	CENPF
688	5528.09	0.279311	0.0658255	4.2432	2.2e-05	0.000564923	ENSG00000197601	FAR1
689	1920.41	-0.264625	0.0623768	-4.24236	2.21e-05	0.000564923	ENSG00000149929	HIRIP3
690	3610.86	-0.314965	0.074244	-4.2423	2.21e-05	0.000564923	ENSG00000198931	APRT
691	2827.28	0.223479	0.052689	4.24147	2.22e-05	0.000565147	ENSG00000185842	DNAH14
692	1079.36	-0.340323	0.0802416	-4.24123	2.22e-05	0.000565147	ENSG00000110047	EHD1
693	2937.09	-0.401246	0.0945926	-4.24183	2.22e-05	0.000565147	ENSG00000125817	CENPB
694	851.984	-0.292984	0.0691026	-4.23985	2.24e-05	0.000566368	ENSG00000143819	EPHX1
695	2350.07	-0.504303	0.118964	-4.23912	2.24e-05	0.000566368	ENSG00000169972	PUSL1
696	5249.64	-0.257732	0.0607958	-4.23931	2.24e-05	0.000566368	ENSG00000010256	UQCRC1
697	4121.4	0.187567	0.0442439	4.2394	2.24e-05	0.000566368	ENSG00000165209	STRBP
698	1514.91	0.283125	0.0667723	4.24015	2.23e-05	0.000566368	ENSG00000121274	TENT4B
699	204.094	-0.393763	0.0929143	-4.23791	2.26e-05	0.000568599	ENSG00000143248	RGS5
700	2665.76	0.191127	0.0451055	4.23733	2.26e-05	0.000569272	ENSG00000211456	SACM1L
701	841.422	-0.257144	0.0607139	-4.23534	2.28e-05	0.000573501	ENSG00000101997	CCDC22
702	4071.35	0.20914	0.0493979	4.23379	2.3e-05	0.00057663	ENSG00000061794	MRPS35
703	1042.27	0.346283	0.0818202	4.23224	2.31e-05	0.00057979	ENSG00000173041	ZNF680
704	556.36	-0.381533	0.0901701	-4.23126	2.32e-05	0.000581493	ENSG00000137267	TUBB2A
705	2426.89	0.224756	0.0531311	4.23021	2.33e-05	0.000583383	ENSG00000171262	FAM98B
706	26.7408	-1.16763	0.276118	-4.22875	2.35e-05	0.000586336	ENSG00000260805	NA
707	10101.7	0.227283	0.0537574	4.22795	2.36e-05	0.0005876	ENSG00000141682	PMAIP1
708	95.4066	-0.828974	0.196086	-4.22761	2.36e-05	0.00058764	ENSG00000203883	SOX18
709	1886.11	-0.273626	0.0647329	-4.227	2.37e-05	0.000588397	ENSG00000238227	TMEM250
710	232.325	-0.453843	0.107424	-4.2248	2.39e-05	0.000592491	ENSG00000186907	RTN4RL2
711	3548.19	-0.251064	0.0594232	-4.22502	2.39e-05	0.000592491	ENSG00000167770	OTUB1
712	211.366	-0.389453	0.0922012	-4.22395	2.4e-05	0.000593905	ENSG00000128203	ASPHD2
713	963.921	0.333139	0.0788841	4.22315	2.41e-05	0.000595177	ENSG00000113356	POLR3G
714	152.738	-0.649671	0.153892	-4.2216	2.43e-05	0.00059842	ENSG00000169403	PTAFR
715	519.248	0.290276	0.0687913	4.21967	2.45e-05	0.000599209	ENSG00000206567	NA
716	2203.29	0.228721	0.0542069	4.21941	2.45e-05	0.000599209	ENSG00000114098	ARMC8
717	66.8059	-0.764116	0.181086	-4.21964	2.45e-05	0.000599209	ENSG00000270681	NA
718	284.646	-0.469481	0.111266	-4.21945	2.45e-05	0.000599209	ENSG00000176978	DPP7
719	1313.78	0.439408	0.104133	4.21969	2.45e-05	0.000599209	ENSG00000118922	KLF12
720	496.721	0.280032	0.0663524	4.22038	2.44e-05	0.000599209	ENSG00000104047	DTWD1
721	529.623	-0.39506	0.0936708	-4.21754	2.47e-05	0.000603351	ENSG00000176410	DNAJC30
722	123.977	0.757964	0.179763	4.21645	2.48e-05	0.000605416	ENSG00000233435	NA
723	2638.24	-0.292428	0.0693667	-4.21568	2.49e-05	0.000606255	ENSG00000160087	UBE2J2
724	11062.5	0.295393	0.0700729	4.21551	2.49e-05	0.000606255	ENSG00000082898	XPO1
725	7951.88	0.21648	0.0514264	4.20951	2.56e-05	0.000618479	ENSG00000145386	CCNA2
726	1154.63	0.280389	0.0666146	4.20913	2.56e-05	0.000618479	ENSG00000197860	SGTB
727	993.694	0.32983	0.0783464	4.20989	2.55e-05	0.000618479	ENSG00000155008	APOOL
728	442.519	0.373874	0.088819	4.2094	2.56e-05	0.000618479	ENSG00000232593	KANTR
729	4021.66	-0.294827	0.0700208	-4.21056	2.55e-05	0.000618479	ENSG00000247077	PGAM5
730	766.689	0.418525	0.0994189	4.20971	2.56e-05	0.000618479	ENSG00000165929	TC2N
731	1798.19	-0.288907	0.0686485	-4.2085	2.57e-05	0.000619354	ENSG00000165716	DIPK1B
732	2292.68	0.305563	0.0726198	4.20771	2.58e-05	0.000620227	ENSG00000116001	TIA1
733	3591.91	0.20531	0.0487955	4.20756	2.58e-05	0.000620227	ENSG00000133393	CEP20
734	1328.05	0.395599	0.0940521	4.20617	2.6e-05	0.00062319	ENSG00000175265	GOLGA8A
735	1268.72	-0.210898	0.0501488	-4.20545	2.61e-05	0.000624315	ENSG00000154781	CCDC174
736	54.7294	0.74978	0.178328	4.20449	2.62e-05	0.000624315	ENSG00000287769	LOC124902204
737	264.396	-0.370632	0.0881457	-4.20477	2.61e-05	0.000624315	ENSG00000106992	AK1
738	569.978	0.448243	0.106617	4.20421	2.62e-05	0.000624315	ENSG00000231607	DLEU2
739	2909.63	0.224674	0.0534298	4.20502	2.61e-05	0.000624315	ENSG00000186812	ZNF397
740	238.487	-0.4879	0.1161	-4.20242	2.64e-05	0.000628443	ENSG00000173846	PLK3
741	327.526	0.409961	0.0976156	4.19974	2.67e-05	0.000633723	ENSG00000116977	LGALS8
742	12996.6	-0.366646	0.0873049	-4.1996	2.67e-05	0.000633723	ENSG00000126457	PRMT1
743	1776.79	-0.388913	0.092605	-4.1997	2.67e-05	0.000633723	ENSG00000141994	DUS3L
744	228.995	-0.395216	0.0941472	-4.19785	2.69e-05	0.000637769	ENSG00000169228	RAB24
745	1716.42	-0.25856	0.0616313	-4.19527	2.73e-05	0.000644202	ENSG00000166313	APBB1
746	574.6	-0.368237	0.0878346	-4.19239	2.76e-05	0.000651552	ENSG00000166484	MAPK7
747	5347.17	0.228493	0.0545069	4.192	2.77e-05	0.000651801	ENSG00000178691	SUZ12
748	1210.78	0.328766	0.0784434	4.19112	2.78e-05	0.00065346	ENSG00000126775	ATG14
749	58.2437	-0.766717	0.182976	-4.19026	2.79e-05	0.00065506	ENSG00000266962	HSD17B1-AS1
750	1310.19	-0.352624	0.084169	-4.18948	2.8e-05	0.00065644	ENSG00000105732	ZNF574
751	431.385	-0.313564	0.0748575	-4.18881	2.8e-05	0.000657435	ENSG00000163975	MELTF
752	383.87	0.435795	0.104057	4.18805	2.81e-05	0.000657435	ENSG00000176055	MBLAC2
753	465.164	-0.54523	0.130182	-4.18822	2.81e-05	0.000657435	ENSG00000239264	TXNDC5
754	726.65	0.22816	0.0544805	4.18792	2.82e-05	0.000657435	ENSG00000120093	HOXB3
755	1878.57	-0.484798	0.115817	-4.18591	2.84e-05	0.00066197	ENSG00000185818	NAT8L
756	691.17	0.342795	0.0818958	4.18575	2.84e-05	0.00066197	ENSG00000112144	CILK1
757	1868.31	0.223405	0.0533768	4.18544	2.85e-05	0.000662007	ENSG00000169764	UGP2
758	3243.09	0.235061	0.0561972	4.18279	2.88e-05	0.000668251	ENSG00000169439	SDC2
759	987.545	-0.308672	0.0737979	-4.18267	2.88e-05	0.000668251	ENSG00000185085	INTS5
760	689.063	-0.364705	0.0872063	-4.18209	2.89e-05	0.000668251	ENSG00000165644	COMTD1
761	2788.11	0.233248	0.0557705	4.18228	2.89e-05	0.000668251	ENSG00000100614	PPM1A
762	71.0315	-0.691299	0.165312	-4.1818	2.89e-05	0.000668251	ENSG00000276791	NA
763	3866.64	-0.259877	0.0621647	-4.18045	2.91e-05	0.000669795	ENSG00000131446	MGAT1
764	723.852	-0.299819	0.0717155	-4.18067	2.91e-05	0.000669795	ENSG00000141570	CBX8
765	1264.92	-0.254621	0.0609086	-4.18037	2.91e-05	0.000669795	ENSG00000160410	SHKBP1
766	4785.59	0.164061	0.0392499	4.17991	2.92e-05	0.000669963	ENSG00000112029	FBXO5
767	8248.33	-0.208687	0.0499285	-4.17972	2.92e-05	0.000669963	ENSG00000051108	HERPUD1
768	668.594	0.381246	0.0912409	4.17846	2.93e-05	0.000672801	ENSG00000112186	CAP2
769	747.932	-0.542502	0.129876	-4.17708	2.95e-05	0.000676003	ENSG00000127554	GFER
770	1231.28	0.237767	0.0569396	4.17576	2.97e-05	0.000679033	ENSG00000139354	GAS2L3
771	4743.31	0.26765	0.064142	4.17278	3.01e-05	0.000686211	ENSG00000142892	PIGK
772	3166.42	-0.312705	0.0749388	-4.17281	3.01e-05	0.000686211	ENSG00000116786	PLEKHM2
773	441.917	-0.534422	0.128177	-4.16941	3.05e-05	0.000695513	ENSG00000105617	LENG1
774	1841.25	0.215291	0.0516403	4.16905	3.06e-05	0.000695706	ENSG00000073803	MAP3K13
775	23.329	-1.07325	0.257494	-4.16806	3.07e-05	0.000697668	ENSG00000125409	TEKT3
776	2430.58	-0.447441	0.107356	-4.16782	3.08e-05	0.000697668	ENSG00000160113	NR2F6
777	673.428	-0.278963	0.0669473	-4.16691	3.09e-05	0.000699545	ENSG00000179943	FIZ1
778	1436.74	0.306111	0.0734829	4.16575	3.1e-05	0.000702055	ENSG00000149308	NPAT
779	2891.96	-0.387307	0.0929796	-4.1655	3.11e-05	0.000702055	ENSG00000071655	MBD3
780	133.986	-0.624254	0.14993	-4.16365	3.13e-05	0.000706861	ENSG00000168913	ENHO
781	75.9421	-0.803699	0.19308	-4.16253	3.15e-05	0.000709432	ENSG00000273619	NA
782	593.942	-0.543505	0.130779	-4.15589	3.24e-05	0.000729392	ENSG00000063169	BICRA
783	3342.19	0.342789	0.0824905	4.1555	3.25e-05	0.000729709	ENSG00000152332	UHMK1
784	1512.69	0.275154	0.0662447	4.15359	3.27e-05	0.000734882	ENSG00000150938	CRIM1
785	1870.09	0.210653	0.0507241	4.15292	3.28e-05	0.000736105	ENSG00000006634	DBF4
786	94.8828	0.542666	0.130697	4.15211	3.29e-05	0.000736833	ENSG00000115380	EFEMP1
787	6635.41	0.276548	0.0666004	4.15234	3.29e-05	0.000736833	ENSG00000133657	ATP13A3
788	1840.32	0.274139	0.0660469	4.15067	3.32e-05	0.000740525	ENSG00000196247	ZNF107
789	225.395	0.450211	0.108527	4.14839	3.35e-05	0.000746976	ENSG00000232611	NA
790	969.355	-0.375882	0.0906197	-4.14791	3.36e-05	0.000747607	ENSG00000184160	ADRA2C
791	7359.29	-0.303148	0.0731052	-4.14674	3.37e-05	0.000750467	ENSG00000169223	LMAN2
792	6026.14	0.263304	0.0635138	4.14563	3.39e-05	0.000752543	ENSG00000122545	SEPTIN7
793	4917.29	0.25261	0.0609355	4.14553	3.39e-05	0.000752543	ENSG00000100320	RBFOX2
794	2094.84	-0.400242	0.0966145	-4.14267	3.43e-05	0.000761012	ENSG00000167685	ZNF444
795	6383.1	-0.447891	0.108135	-4.14194	3.44e-05	0.00076246	ENSG00000074842	MYDGF
796	11085.9	0.22012	0.0531571	4.14094	3.46e-05	0.000763885	ENSG00000138385	SSB
797	1282.72	-0.33589	0.0811102	-4.14115	3.46e-05	0.000763885	ENSG00000181027	FKRP
798	931.771	-0.524415	0.126654	-4.14053	3.47e-05	0.00076427	ENSG00000260260	SNHG19
799	3549.34	-0.171365	0.0413955	-4.13971	3.48e-05	0.000766062	ENSG00000172046	USP19
800	525.792	0.337437	0.0815379	4.1384	3.5e-05	0.000768494	ENSG00000124788	ATXN1
801	971.256	-0.395826	0.0956444	-4.13852	3.5e-05	0.000768494	ENSG00000104221	BRF2
802	44.5272	-0.842267	0.203544	-4.138	3.5e-05	0.00076886	ENSG00000140961	OSGIN1
803	122.847	-0.655494	0.15849	-4.13586	3.54e-05	0.000775096	ENSG00000275457	NA
804	3301.44	0.283135	0.0684796	4.13459	3.56e-05	0.000778415	ENSG00000197323	TRIM33
805	3015.68	-0.336493	0.0813957	-4.13404	3.56e-05	0.00077931	ENSG00000188986	NELFB
806	24620.9	0.225608	0.0545846	4.13318	3.58e-05	0.000781262	ENSG00000164924	YWHAZ
807	854.488	-0.301875	0.0730455	-4.1327	3.59e-05	0.000781924	ENSG00000183421	RIPK4
808	1504.59	0.350058	0.0847106	4.1324	3.59e-05	0.00078197	ENSG00000145349	CAMK2D
809	27854.8	0.14322	0.0346698	4.13097	3.61e-05	0.000785873	ENSG00000110321	EIF4G2
810	4371.4	0.248415	0.0601463	4.13019	3.62e-05	0.000786596	ENSG00000174695	TMEM167A
811	1587.59	0.318623	0.0771414	4.13037	3.62e-05	0.000786596	ENSG00000005700	IBTK
812	1220.7	0.3113	0.0753823	4.12962	3.63e-05	0.000787545	ENSG00000100625	SIX4
813	2230.05	0.177152	0.0429131	4.12816	3.66e-05	0.000791586	ENSG00000165983	PTER
814	640.451	-0.262186	0.0635177	-4.12776	3.66e-05	0.000791992	ENSG00000130544	ZNF557
815	363.421	-0.371232	0.0899972	-4.12493	3.71e-05	0.000800786	ENSG00000171680	PLEKHG5
816	821.531	0.271812	0.0659039	4.12437	3.72e-05	0.00080175	ENSG00000151150	ANK3
817	84.6361	-0.731879	0.177507	-4.12309	3.74e-05	0.000805228	ENSG00000221869	CEBPD
818	563.584	-0.259276	0.0628978	-4.12217	3.75e-05	0.000805491	ENSG00000131697	NPHP4
819	2351.6	0.313003	0.075931	4.1222	3.75e-05	0.000805491	ENSG00000115365	LANCL1
820	8048.55	0.163834	0.0397423	4.12241	3.75e-05	0.000805491	ENSG00000022267	FHL1
821	211.295	0.48911	0.118676	4.12137	3.77e-05	0.000807283	ENSG00000151773	CCDC122
822	231.514	0.494282	0.119961	4.12037	3.78e-05	0.000809817	ENSG00000272316	NA
823	1827.64	0.260386	0.0632082	4.11949	3.8e-05	0.000811921	ENSG00000169131	ZNF354A
824	1611.34	0.225339	0.0547366	4.11679	3.84e-05	0.000819485	ENSG00000196937	FAM3C
825	2208.18	-0.228185	0.0554272	-4.11685	3.84e-05	0.000819485	ENSG00000140553	UNC45A
826	1480.58	0.356246	0.086546	4.11626	3.85e-05	0.000820376	ENSG00000177119	ANO6
827	3437.46	0.280993	0.0683026	4.11395	3.89e-05	0.000826632	ENSG00000168615	ADAM9
828	252.6	-0.429837	0.104478	-4.11413	3.89e-05	0.000826632	ENSG00000131668	BARX1
829	4870.07	0.168516	0.0409957	4.11057	3.95e-05	0.000837411	ENSG00000166483	WEE1
830	2415.48	0.318832	0.0775672	4.1104	3.95e-05	0.000837411	ENSG00000092140	G2E3
831	49.2752	-0.697829	0.169844	-4.10864	3.98e-05	0.000839956	ENSG00000116329	OPRD1
832	631.557	0.289766	0.0705319	4.1083	3.99e-05	0.000839956	ENSG00000170522	ELOVL6
833	235.235	-0.373578	0.0909091	-4.10936	3.97e-05	0.000839956	ENSG00000122756	CNTFR
834	3780.98	0.18124	0.044114	4.10845	3.98e-05	0.000839956	ENSG00000166503	HDGFL3
835	2890.44	-0.382632	0.0931318	-4.1085	3.98e-05	0.000839956	ENSG00000070423	RNF126
836	2393.24	0.299268	0.0728697	4.10689	4.01e-05	0.000843045	ENSG00000151414	NEK7
837	295.939	0.444055	0.108121	4.10701	4.01e-05	0.000843045	ENSG00000169760	NLGN1
838	446.18	0.328092	0.0799209	4.10521	4.04e-05	0.000848189	ENSG00000180071	ANKRD18A
839	446.18	0.328092	0.0799209	4.10521	4.04e-05	0.000848189	ENSG00000180071	FAM95C
840	1899.83	0.227593	0.0554626	4.10354	4.07e-05	0.000853317	ENSG00000198399	ITSN2
841	108.125	-0.540847	0.131851	-4.10196	4.1e-05	0.00085812	ENSG00000151778	SERP2
842	7865.86	0.244147	0.0595382	4.10068	4.12e-05	0.000861748	ENSG00000114346	ECT2
843	119.139	-0.558081	0.136103	-4.10044	4.12e-05	0.000861748	ENSG00000134548	SPX
844	2311.24	-0.443719	0.108245	-4.0992	4.15e-05	0.000865341	ENSG00000183072	NKX2-5
845	69.1623	-0.696249	0.169868	-4.09878	4.15e-05	0.000865875	ENSG00000237417	NA
846	516.973	-0.390097	0.0951997	-4.09767	4.17e-05	0.000869006	ENSG00000085741	WNT11
847	5080.36	0.283195	0.0691333	4.09636	4.2e-05	0.000872867	ENSG00000134602	STK26
848	1326.22	0.347096	0.0847515	4.09545	4.21e-05	0.000875214	ENSG00000084093	REST
849	925.949	0.464996	0.113547	4.09519	4.22e-05	0.000875214	ENSG00000175548	ALG10B
850	1922.74	-0.32521	0.079449	-4.09332	4.25e-05	0.000881283	ENSG00000105135	ILVBL
851	2353.67	-0.250102	0.0611247	-4.09166	4.28e-05	0.000886543	ENSG00000105698	USF2
852	2351.12	-0.282288	0.0690127	-4.09038	4.31e-05	0.000890399	ENSG00000169738	DCXR
853	483.037	0.453684	0.110927	4.08994	4.31e-05	0.000890448	ENSG00000086300	SNX10
854	1083.02	-0.291393	0.0712483	-4.08982	4.32e-05	0.000890448	ENSG00000010361	FUZ
855	3521.45	-0.2536	0.0620409	-4.08763	4.36e-05	0.000897834	ENSG00000062822	POLD1
856	840.646	0.325819	0.0797537	4.08532	4.4e-05	0.000905754	ENSG00000234420	ZNF37BP
857	1901.67	0.320127	0.0783892	4.08381	4.43e-05	0.000910577	ENSG00000047188	YTHDC2
858	1132.43	0.370682	0.0907935	4.08269	4.45e-05	0.000913901	ENSG00000163624	CDS1
859	5603.28	0.136447	0.0334298	4.08158	4.47e-05	0.00091506	ENSG00000040275	SPDL1
860	925.159	0.417686	0.102333	4.08165	4.47e-05	0.00091506	ENSG00000146373	RNF217
861	1664.91	-0.363659	0.0890905	-4.08191	4.47e-05	0.00091506	ENSG00000130669	PAK4
862	1248.64	-0.35809	0.0877907	-4.0789	4.52e-05	0.000924592	ENSG00000142227	EMP3
863	89995	0.193984	0.0475678	4.07806	4.54e-05	0.000926851	ENSG00000198727	CYTB
864	323.613	0.494207	0.121197	4.07773	4.55e-05	0.000927104	ENSG00000133138	TBC1D8B
865	3397.69	0.235993	0.0578848	4.07694	4.56e-05	0.000929159	ENSG00000017260	ATP2C1
866	388.273	-0.50953	0.125037	-4.07503	4.6e-05	0.000935737	ENSG00000146834	MEPCE
867	2750.56	0.227309	0.0558404	4.07069	4.69e-05	0.000951239	ENSG00000153207	AHCTF1
868	1617.73	0.21694	0.0532971	4.07039	4.69e-05	0.000951239	ENSG00000146263	MMS22L
869	1876.86	0.314944	0.0773734	4.07044	4.69e-05	0.000951239	ENSG00000100503	NIN
870	1083.08	0.291355	0.0715861	4.06999	4.7e-05	0.000951789	ENSG00000123607	TTC21B
871	662.268	0.296076	0.0727598	4.06923	4.72e-05	0.000953179	ENSG00000128578	STRIP2
872	1942.5	-0.332699	0.0817622	-4.06911	4.72e-05	0.000953179	ENSG00000167862	MRPL58
873	622.849	0.30307	0.0745013	4.06798	4.74e-05	0.000956705	ENSG00000100167	SEPTIN3
874	1215.11	-0.227514	0.0559438	-4.06683	4.77e-05	0.000959226	ENSG00000213995	NAXD
875	6568.94	0.16498	0.0405661	4.06694	4.76e-05	0.000959226	ENSG00000100030	MAPK1
876	510.555	-0.46305	0.11387	-4.06646	4.77e-05	0.000959651	ENSG00000154146	NRGN
877	7268.58	0.22862	0.0562329	4.0656	4.79e-05	0.000962093	ENSG00000132424	PNISR
878	933.417	-0.298448	0.0734134	-4.0653	4.8e-05	0.000962205	ENSG00000090238	YPEL3
879	454.097	0.297577	0.0732078	4.06482	4.81e-05	0.000963087	ENSG00000247572	CKMT2-AS1
880	104.469	0.576171	0.141808	4.06303	4.84e-05	0.000969395	ENSG00000134533	RERG
881	5896.19	-0.153324	0.0377556	-4.06097	4.89e-05	0.000976891	ENSG00000094804	CDC6
882	669.135	-0.497102	0.122461	-4.05926	4.92e-05	0.000978474	ENSG00000164853	UNCX
883	1276.06	0.263738	0.0649645	4.05973	4.91e-05	0.000978474	ENSG00000197008	ZNF138
884	2077.34	-0.219115	0.0539661	-4.06024	4.9e-05	0.000978474	ENSG00000167965	MLST8
885	1119	-0.468069	0.115307	-4.05933	4.92e-05	0.000978474	ENSG00000167543	TP53I13
886	2716.31	-0.338671	0.0834201	-4.05983	4.91e-05	0.000978474	ENSG00000105722	ERF
887	1591.61	-0.337395	0.0831428	-4.05802	4.95e-05	0.000982555	ENSG00000105229	PIAS4
888	467.644	0.455289	0.112256	4.05583	5e-05	0.000990697	ENSG00000099250	NRP1
889	9567.34	0.333382	0.0822635	4.05262	5.06e-05	0.00100326	ENSG00000152558	TMEM123
890	19.4422	-1.10141	0.271801	-4.05227	5.07e-05	0.00100363	ENSG00000286939	LOC124905237
891	328.945	0.344673	0.0850642	4.05192	5.08e-05	0.00100398	ENSG00000251247	ZNF345
892	657.537	0.250876	0.0619292	4.05101	5.1e-05	0.00100676	ENSG00000291003	HERC2P2
893	2996.95	-0.377976	0.0933203	-4.05031	5.12e-05	0.00100866	ENSG00000143793	C1orf35
894	3527.59	-0.275518	0.0680324	-4.0498	5.13e-05	0.00100968	ENSG00000179091	CYC1
895	355.671	0.35854	0.0885466	4.04917	5.14e-05	0.00101014	ENSG00000174501	ANKRD36C
896	1723.31	-0.365697	0.0903098	-4.04936	5.14e-05	0.00101014	ENSG00000100056	ESS2
897	2242.95	0.185508	0.0458182	4.04879	5.15e-05	0.00101065	ENSG00000188706	ZDHHC9
898	512.627	-0.50446	0.124618	-4.04805	5.16e-05	0.00101272	ENSG00000145506	NKD2
899	2614.72	0.290557	0.0717838	4.04766	5.17e-05	0.00101326	ENSG00000128641	MYO1B
900	299.14	0.378479	0.0935444	4.04598	5.21e-05	0.00101445	ENSG00000162407	PLPP3
901	6986.8	-0.24112	0.0595874	-4.04649	5.2e-05	0.00101445	ENSG00000115307	AUP1
902	1762.79	0.244227	0.0603541	4.04657	5.2e-05	0.00101445	ENSG00000213186	TRIM59
903	733.941	0.297964	0.0736416	4.04614	5.21e-05	0.00101445	ENSG00000196376	SLC35F1
904	73.3709	-0.643579	0.159073	-4.04582	5.21e-05	0.00101445	ENSG00000159884	CCDC107
905	505.301	0.335248	0.0828603	4.04595	5.21e-05	0.00101445	ENSG00000280385	NA
906	133.076	0.552083	0.136468	4.0455	5.22e-05	0.00101468	ENSG00000245849	RAD51-AS1
907	668.828	0.327133	0.0808868	4.04433	5.25e-05	0.00101865	ENSG00000166128	RAB8B
908	1255.49	0.287435	0.0710947	4.04298	5.28e-05	0.00102339	ENSG00000009413	REV3L
909	73.5959	-0.613425	0.151738	-4.04266	5.28e-05	0.00102367	ENSG00000178297	TMPRSS9
910	1239.85	0.30368	0.0751319	4.04195	5.3e-05	0.00102448	ENSG00000172062	SMN1
911	712.647	-0.276715	0.0684567	-4.04219	5.3e-05	0.00102448	ENSG00000007384	RHBDF1
912	2954.79	-0.412641	0.102111	-4.04108	5.32e-05	0.00102715	ENSG00000173272	MZT2A
913	1767.82	-0.280968	0.0695453	-4.04007	5.34e-05	0.00103046	ENSG00000102100	SLC35A2
914	2358.03	0.326592	0.0808601	4.03897	5.37e-05	0.00103418	ENSG00000174010	KLHL15
915	1511.55	0.392431	0.0971753	4.03838	5.38e-05	0.00103512	ENSG00000115020	PIKFYVE
916	980.897	-0.436021	0.107973	-4.03824	5.39e-05	0.00103512	ENSG00000100246	DNAL4
917	2372.69	0.261884	0.0648817	4.03633	5.43e-05	0.00104155	ENSG00000118200	CAMSAP2
918	2314.29	-0.212533	0.0526557	-4.03627	5.43e-05	0.00104155	ENSG00000133895	MEN1
919	1427.61	-0.194503	0.0482154	-4.03405	5.48e-05	0.00105029	ENSG00000145916	RMND5B
920	1444.95	0.330741	0.0820144	4.03272	5.51e-05	0.0010505	ENSG00000138246	DNAJC13
921	10085.1	0.200606	0.0497414	4.03298	5.51e-05	0.0010505	ENSG00000164985	PSIP1
922	799.625	-0.468303	0.116122	-4.03286	5.51e-05	0.0010505	ENSG00000158792	SPATA2L
923	305.384	-0.340008	0.0842915	-4.03372	5.49e-05	0.0010505	ENSG00000105516	DBP
924	2196.43	-0.240814	0.0597147	-4.03274	5.51e-05	0.0010505	ENSG00000104960	PTOV1
925	2357.84	0.184548	0.0457689	4.03218	5.53e-05	0.00105177	ENSG00000122484	RPAP2
926	3036.49	-0.197429	0.0489696	-4.03167	5.54e-05	0.00105293	ENSG00000204209	DAXX
927	3036.49	-0.197429	0.0489696	-4.03167	5.54e-05	0.00105293	ENSG00000204209	SMIM40
928	286.064	-0.476832	0.118323	-4.02992	5.58e-05	0.00105962	ENSG00000133250	ZNF414
929	22799	0.141322	0.0350744	4.0292	5.6e-05	0.00106173	ENSG00000124767	GLO1
930	779.915	-0.566444	0.140652	-4.02727	5.64e-05	0.00106775	ENSG00000174307	PHLDA3
931	434.139	0.586991	0.145742	4.02761	5.63e-05	0.00106775	ENSG00000182389	CACNB4
932	4224.79	0.301429	0.0748499	4.02711	5.65e-05	0.00106775	ENSG00000180964	TCEAL8
933	413.6	0.380093	0.0944006	4.02638	5.66e-05	0.00106989	ENSG00000120519	SLC10A7
934	865.654	-0.330117	0.081996	-4.02601	5.67e-05	0.00107041	ENSG00000237441	RGL2
935	16.768	-1.44285	0.358404	-4.02575	5.68e-05	0.00107044	ENSG00000177688	SUMO4
936	488.45	-0.441034	0.109568	-4.02522	5.69e-05	0.00107169	ENSG00000121653	MAPK8IP1
937	9204.84	-0.256694	0.0637874	-4.02422	5.72e-05	0.00107305	ENSG00000115875	SRSF7
938	1904.59	0.192911	0.0479323	4.02466	5.71e-05	0.00107305	ENSG00000135336	ORC3
939	384.372	-0.328029	0.0815148	-4.02417	5.72e-05	0.00107305	ENSG00000119242	CCDC92
940	1514.47	0.265434	0.0659925	4.02218	5.77e-05	0.0010761	ENSG00000144840	RABL3
941	3016.85	0.306701	0.0762517	4.02222	5.77e-05	0.0010761	ENSG00000205189	ZBTB10
942	1957.49	0.240757	0.0598468	4.02289	5.75e-05	0.0010761	ENSG00000133103	COG6
943	1438.9	-0.337467	0.0838973	-4.02238	5.76e-05	0.0010761	ENSG00000182810	DDX28
944	460.028	-0.478897	0.119077	-4.02174	5.78e-05	0.0010761	ENSG00000103254	ANTKMT
945	559.418	-0.33615	0.0835808	-4.02185	5.77e-05	0.0010761	ENSG00000198026	ZNF335
946	582.328	-0.505037	0.125562	-4.02221	5.77e-05	0.0010761	ENSG00000127220	ABHD8
947	1611.13	0.251809	0.0626322	4.02043	5.81e-05	0.00107865	ENSG00000066583	ISOC1
948	1248.73	-0.281441	0.0699985	-4.02067	5.8e-05	0.00107865	ENSG00000125352	RNF113A
949	1110.65	-0.285771	0.0710741	-4.02075	5.8e-05	0.00107865	ENSG00000197122	SRC
950	850.715	0.292335	0.0727227	4.01985	5.82e-05	0.00108015	ENSG00000107105	ELAVL2
951	30574.4	0.218165	0.0542924	4.01833	5.86e-05	0.00108601	ENSG00000110958	PTGES3
952	1030.27	0.52298	0.130184	4.01724	5.89e-05	0.00108989	ENSG00000171033	PKIA
953	1675.2	-0.35875	0.0893246	-4.01625	5.91e-05	0.00109332	ENSG00000065268	WDR18
954	1091.52	-0.265438	0.0661037	-4.01548	5.93e-05	0.00109456	ENSG00000167972	ABCA3
955	930.904	0.233672	0.0581897	4.01569	5.93e-05	0.00109456	ENSG00000182621	PLCB1
956	930.904	0.233672	0.0581897	4.01569	5.93e-05	0.00109456	ENSG00000182621	LOC105372522
957	1166.33	0.398599	0.0992904	4.01448	5.96e-05	0.00109691	ENSG00000152078	TLCD4
958	7160.04	0.372908	0.0928888	4.01457	5.96e-05	0.00109691	ENSG00000114120	SLC25A36
959	4235.51	0.230942	0.0575413	4.0135	5.98e-05	0.00109914	ENSG00000126787	DLGAP5
960	1267.79	0.327969	0.0817129	4.01368	5.98e-05	0.00109914	ENSG00000254004	ZNF260
961	373.831	-0.355084	0.0884851	-4.01292	6e-05	0.00110071	ENSG00000185201	IFITM2
962	1959.83	-0.294609	0.0734245	-4.01241	6.01e-05	0.00110079	ENSG00000132819	RBM38
963	564.826	-0.411081	0.102447	-4.0126	6.01e-05	0.00110079	ENSG00000174886	NDUFA11
964	1367.27	0.280721	0.0699789	4.01152	6.03e-05	0.00110152	ENSG00000168116	KIAA1586
965	124.961	0.556285	0.138672	4.01151	6.03e-05	0.00110152	ENSG00000152926	ZNF117
966	124.961	0.556285	0.138672	4.01151	6.03e-05	0.00110152	ENSG00000152926	ERV3-1-ZNF117
967	278.7	0.375489	0.0935961	4.0118	6.03e-05	0.00110152	ENSG00000109099	PMP22
968	15751.8	0.177485	0.04425	4.01097	6.05e-05	0.00110291	ENSG00000115524	SF3B1
969	260.646	0.526094	0.131182	4.0104	6.06e-05	0.00110325	ENSG00000121964	GTDC1
970	5105.11	0.241175	0.0601355	4.01052	6.06e-05	0.00110325	ENSG00000175582	RAB6A
971	674.387	0.391463	0.0976414	4.00919	6.09e-05	0.00110776	ENSG00000075303	SLC25A40
972	3033.79	0.166251	0.0414721	4.00874	6.1e-05	0.00110875	ENSG00000148110	MFSD14B
973	1464.36	-0.296908	0.0740732	-4.0083	6.12e-05	0.00110963	ENSG00000177595	PIDD1
974	802.696	0.272043	0.0678757	4.00795	6.12e-05	0.00111014	ENSG00000134152	KATNBL1
975	7493.1	0.16309	0.0406964	4.00747	6.14e-05	0.00111123	ENSG00000186432	KPNA4
976	1001.83	-0.302838	0.0756074	-4.0054	6.19e-05	0.00111954	ENSG00000172725	CORO1B
977	6226.31	-0.235094	0.0586969	-4.00522	6.2e-05	0.00111954	ENSG00000084207	GSTP1
978	3366.42	0.328829	0.0821073	4.00487	6.21e-05	0.00112009	ENSG00000070961	ATP2B1
979	3192.28	0.212574	0.0530927	4.00382	6.23e-05	0.00112389	ENSG00000068912	ERLEC1
980	1013.23	-0.388992	0.0972059	-4.00173	6.29e-05	0.00112712	ENSG00000144655	CSRNP1
981	722.137	0.39463	0.0985878	4.00283	6.26e-05	0.00112712	ENSG00000113441	LNPEP
982	405.654	0.408459	0.102071	4.0017	6.29e-05	0.00112712	ENSG00000111850	SMIM8
983	405.654	0.408459	0.102071	4.0017	6.29e-05	0.00112712	ENSG00000111850	LINC01590
984	982.845	-0.273358	0.0682989	-4.00238	6.27e-05	0.00112712	ENSG00000204344	STK19
985	4562.95	0.348575	0.087103	4.00187	6.28e-05	0.00112712	ENSG00000177485	ZBTB33
986	2514.82	-0.216134	0.0540107	-4.00168	6.29e-05	0.00112712	ENSG00000101189	MRGBP
987	1078.53	0.333071	0.0832807	3.99937	6.35e-05	0.00113585	ENSG00000122008	POLK
988	117.251	-0.546146	0.136557	-3.9994	6.35e-05	0.00113585	ENSG00000197180	ATP6AP1-DT
989	116.88	-0.50566	0.12648	-3.99794	6.39e-05	0.0011416	ENSG00000167394	ZNF668
990	746.082	-0.338673	0.084718	-3.99766	6.4e-05	0.00114178	ENSG00000254093	PINX1
991	17.6054	-1.40334	0.351199	-3.99586	6.45e-05	0.00114931	ENSG00000287760	NA
992	3525.13	0.201779	0.0505054	3.99519	6.46e-05	0.0011514	ENSG00000156970	BUB1B
993	330.01	0.453236	0.113453	3.99491	6.47e-05	0.00115159	ENSG00000150627	WDR17
994	3139.58	0.399596	0.100114	3.9914	6.57e-05	0.00116756	ENSG00000198087	CD2AP
995	2341.33	-0.451643	0.113165	-3.991	6.58e-05	0.00116836	ENSG00000197530	MIB2
996	3410.37	0.328283	0.0822641	3.9906	6.59e-05	0.00116913	ENSG00000091039	OSBPL8
997	2984.35	0.22983	0.0575983	3.99023	6.6e-05	0.0011698	ENSG00000168813	ZNF507
998	11997.6	-0.138996	0.0348435	-3.98914	6.63e-05	0.00117159	ENSG00000169813	HNRNPF
999	175.385	-0.477322	0.119642	-3.98958	6.62e-05	0.00117159	ENSG00000026103	FAS
1000	172.295	0.483285	0.121148	3.98922	6.63e-05	0.00117159	ENSG00000183287	CCBE1
1001	6697.12	0.16817	0.0421729	3.98763	6.67e-05	0.00117672	ENSG00000211460	TSN
1002	77.0066	-0.624239	0.15654	-3.98773	6.67e-05	0.00117672	ENSG00000233762	RPS15P4
1003	222.754	-0.661647	0.165956	-3.98687	6.69e-05	0.00117927	ENSG00000198835	GJC2
1004	463.237	-0.359435	0.0901683	-3.98627	6.71e-05	0.00118009	ENSG00000140104	CLBA1
1005	2350.83	-0.211939	0.0531677	-3.98623	6.71e-05	0.00118009	ENSG00000101019	UQCC1
1006	157.439	-0.79191	0.198721	-3.98504	6.75e-05	0.00118483	ENSG00000105550	FGF21
1007	1829.92	-0.418527	0.105041	-3.98441	6.76e-05	0.00118581	ENSG00000174672	BRSK2
1008	377.974	0.417904	0.104886	3.98437	6.77e-05	0.00118581	ENSG00000176769	TCERG1L
1009	922.62	-0.252259	0.0633352	-3.98291	6.81e-05	0.00119191	ENSG00000159792	PSKH1
1010	1933.89	0.373712	0.0938472	3.98213	6.83e-05	0.00119462	ENSG00000106460	TMEM106B
1011	6314.89	0.206264	0.0518051	3.98155	6.85e-05	0.00119519	ENSG00000065613	SLK
1012	456.091	-0.298337	0.0749273	-3.98168	6.84e-05	0.00119519	ENSG00000123815	COQ8B
1013	104.356	-0.515319	0.129463	-3.98043	6.88e-05	0.00119961	ENSG00000288937	NA
1014	1924.6	0.196974	0.0494919	3.97992	6.89e-05	0.001201	ENSG00000119927	GPAM
1015	1282.37	0.256546	0.0644727	3.97914	6.92e-05	0.00120373	ENSG00000081320	STK17B
1016	465.095	0.335463	0.0843504	3.97701	6.98e-05	0.00121336	ENSG00000082438	COBLL1
1017	2891.87	0.251273	0.063204	3.97559	7.02e-05	0.00121942	ENSG00000104164	BLOC1S6
1018	2377.21	0.286036	0.0719643	3.97469	7.05e-05	0.00122124	ENSG00000156876	SASS6
1019	1744.92	-0.260734	0.0655979	-3.97473	7.05e-05	0.00122124	ENSG00000131584	ACAP3
1020	1241.96	-0.233931	0.0588576	-3.97453	7.05e-05	0.00122124	ENSG00000134815	DHX34
1021	6578.17	-0.224525	0.0564991	-3.97396	7.07e-05	0.00122294	ENSG00000165802	NSMF
1022	531.561	-0.394665	0.0993199	-3.97368	7.08e-05	0.0012232	ENSG00000185187	SIGIRR
1023	286363	-0.228417	0.0574943	-3.97287	7.1e-05	0.00122615	ENSG00000167658	EEF2
1024	13965.5	0.257541	0.0648373	3.97211	7.12e-05	0.00122771	ENSG00000168385	SEPTIN2
1025	2032.18	-0.330891	0.0833039	-3.97209	7.12e-05	0.00122771	ENSG00000157778	PSMG3
1026	7026.64	-0.196043	0.0493596	-3.97172	7.14e-05	0.00122841	ENSG00000179918	SEPHS2
1027	4076.79	0.265764	0.0669264	3.97099	7.16e-05	0.00123096	ENSG00000244754	N4BP2L2
1028	1783.05	-0.368811	0.0928984	-3.97005	7.19e-05	0.00123466	ENSG00000050820	BCAR1
1029	176.828	-0.452744	0.114121	-3.96722	7.27e-05	0.00124727	ENSG00000229809	ZNF688
1030	2935.34	-0.31695	0.0798935	-3.96716	7.27e-05	0.00124727	ENSG00000076604	TRAF4
1031	8553.86	0.282424	0.0712254	3.96522	7.33e-05	0.00125055	ENSG00000143401	ANP32E
1032	1534.54	0.275221	0.0693947	3.96602	7.31e-05	0.00125055	ENSG00000169299	PGM2
1033	3032.44	0.22094	0.0557139	3.96562	7.32e-05	0.00125055	ENSG00000164332	UBLCP1
1034	2164.5	0.185072	0.0466748	3.96513	7.34e-05	0.00125055	ENSG00000147601	TERF1
1035	3529.13	-0.362834	0.0914853	-3.96604	7.31e-05	0.00125055	ENSG00000099795	NDUFB7
1036	402.622	-0.532277	0.134227	-3.96549	7.32e-05	0.00125055	ENSG00000170684	ZNF296
1037	1423.05	0.284381	0.0717304	3.96458	7.35e-05	0.00125098	ENSG00000122970	IFT81
1038	7356.54	0.254325	0.0641472	3.96471	7.35e-05	0.00125098	ENSG00000139146	SINHCAF
1039	4805.5	-0.362772	0.0915213	-3.9638	7.38e-05	0.00125144	ENSG00000078808	SDF4
1040	67.3105	0.973039	0.245477	3.96388	7.37e-05	0.00125144	ENSG00000241399	CD302
1041	3946.64	0.213592	0.0538814	3.96411	7.37e-05	0.00125144	ENSG00000104388	RAB2A
1042	413.517	0.420958	0.106238	3.96241	7.42e-05	0.00125633	ENSG00000104427	ZC2HC1A
1043	2542.64	-0.227283	0.0573592	-3.96246	7.42e-05	0.00125633	ENSG00000177963	RIC8A
1044	2631.44	0.212068	0.0535247	3.96207	7.43e-05	0.00125691	ENSG00000138821	SLC39A8
1045	3636.73	0.236252	0.059648	3.96077	7.47e-05	0.00126254	ENSG00000168566	SNRNP48
1046	1713.13	0.237041	0.0598563	3.96016	7.49e-05	0.00126454	ENSG00000180329	CCDC43
1047	6435.74	-0.188167	0.0475244	-3.95938	7.51e-05	0.00126745	ENSG00000182199	SHMT2
1048	295.328	0.370516	0.093594	3.95876	7.53e-05	0.00126954	ENSG00000216895	RBM33-DT
1049	1713.15	-0.276286	0.0698101	-3.95768	7.57e-05	0.00127403	ENSG00000185608	MRPL40
1050	9.60259	-1.73971	0.439774	-3.9559	7.62e-05	0.00127565	ENSG00000229983	NA
1051	248.862	0.38538	0.0973897	3.95709	7.59e-05	0.00127565	ENSG00000114948	ADAM23
1052	995.578	-0.258685	0.0653809	-3.95658	7.6e-05	0.00127565	ENSG00000144589	STK11IP
1053	1438.77	0.301937	0.0763099	3.95672	7.6e-05	0.00127565	ENSG00000138081	FBXO11
1054	670.719	0.276991	0.0700218	3.95578	7.63e-05	0.00127565	ENSG00000058056	USP13
1055	6171.59	-0.404618	0.102268	-3.95644	7.61e-05	0.00127565	ENSG00000180900	SCRIB
1056	1524.58	-0.317001	0.0801362	-3.95578	7.63e-05	0.00127565	ENSG00000179094	PER1
1057	175.79	-0.447958	0.113252	-3.95542	7.64e-05	0.00127634	ENSG00000232434	AJM1
1058	178.223	-0.396374	0.100265	-3.95325	7.71e-05	0.00128676	ENSG00000119681	LTBP2
1059	5285.12	0.253364	0.0641067	3.95222	7.74e-05	0.00128981	ENSG00000080345	RIF1
1060	620.371	-0.421911	0.10675	-3.95234	7.74e-05	0.00128981	ENSG00000140691	ARMC5
1061	895.419	0.473626	0.119868	3.95124	7.77e-05	0.0012939	ENSG00000254535	PABPC4L
1062	944.151	0.243611	0.0616589	3.95094	7.78e-05	0.00129429	ENSG00000144118	RALB
1063	905.898	0.248121	0.0628146	3.95006	7.81e-05	0.00129784	ENSG00000147202	DIAPH2
1064	1311.58	-0.276486	0.0700138	-3.94902	7.85e-05	0.00130223	ENSG00000143303	METTL25B
1065	2586.96	-0.321454	0.0814192	-3.94813	7.88e-05	0.00130583	ENSG00000148331	ASB6
1066	3475.1	0.183858	0.0465826	3.94693	7.92e-05	0.00131115	ENSG00000100028	SNRPD3
1067	1448.05	0.227292	0.0576166	3.94491	7.98e-05	0.00132053	ENSG00000151849	CENPJ
1068	2700.38	0.280658	0.071147	3.94477	7.99e-05	0.00132053	ENSG00000134762	DSC3
1069	1646.38	0.275794	0.0699321	3.94374	8.02e-05	0.00132496	ENSG00000105926	PALS2
1070	552.896	0.308932	0.0783462	3.94316	8.04e-05	0.00132692	ENSG00000164663	USP49
1071	1027.98	0.278431	0.0706307	3.94207	8.08e-05	0.0013292	ENSG00000163625	WDFY3
1072	2613.74	0.3906	0.0990786	3.94232	8.07e-05	0.0013292	ENSG00000196911	KPNA5
1073	11109.1	0.153531	0.0389467	3.94207	8.08e-05	0.0013292	ENSG00000135018	UBQLN1
1074	483.24	-0.377684	0.0958625	-3.93985	8.15e-05	0.00134029	ENSG00000148450	MSRB2
1075	3228.24	0.228739	0.0580629	3.9395	8.17e-05	0.00134099	ENSG00000182220	ATP6AP2
1076	2562.07	-0.215168	0.0546391	-3.93798	8.22e-05	0.00134194	ENSG00000116584	ARHGEF2
1077	6464.06	0.2201	0.0558885	3.93819	8.21e-05	0.00134194	ENSG00000131013	PPIL4
1078	2759.5	0.225878	0.057349	3.93866	8.19e-05	0.00134194	ENSG00000108061	SHOC2
1079	3467.85	-0.244852	0.0621725	-3.93826	8.21e-05	0.00134194	ENSG00000179262	RAD23A
1080	154.16	-0.44697	0.113491	-3.93838	8.2e-05	0.00134194	ENSG00000171443	ZNF524
1081	41.5976	-0.791181	0.200867	-3.93883	8.19e-05	0.00134194	ENSG00000267277	NA
1082	1130.16	-0.216451	0.0549913	-3.93608	8.28e-05	0.00134639	ENSG00000157881	PANK4
1083	1709.2	-0.303219	0.0770221	-3.93677	8.26e-05	0.00134639	ENSG00000163156	SCNM1
1084	1709.2	-0.303219	0.0770221	-3.93677	8.26e-05	0.00134639	ENSG00000163156	TNFAIP8L2-SCNM1
1085	63.7862	0.595314	0.151242	3.93617	8.28e-05	0.00134639	ENSG00000284770	TBCE
1086	2068.87	0.25671	0.0652105	3.93664	8.26e-05	0.00134639	ENSG00000121931	LRIF1
1087	4232.81	0.198792	0.0505053	3.93607	8.28e-05	0.00134639	ENSG00000159593	NAE1
1088	260.446	-0.459492	0.116751	-3.93565	8.3e-05	0.00134748	ENSG00000159753	CARMIL2
1089	216.838	-0.403046	0.102461	-3.93366	8.37e-05	0.00135746	ENSG00000181408	UTS2R
1090	391.388	-0.4818	0.122525	-3.93228	8.41e-05	0.00136402	ENSG00000187140	FOXD3
1091	1884.43	0.300483	0.0764376	3.9311	8.46e-05	0.00136821	ENSG00000127955	GNAI1
1092	1807.61	-0.470877	0.119781	-3.93114	8.45e-05	0.00136821	ENSG00000128626	MRPS12
1093	2044.99	-0.240301	0.0611354	-3.93064	8.47e-05	0.00136952	ENSG00000164896	FASTK
1094	6169.28	0.210276	0.0535168	3.92916	8.52e-05	0.00137674	ENSG00000138138	ATAD1
1095	11.2715	-1.72938	0.44022	-3.92845	8.55e-05	0.00137822	ENSG00000198798	MAGEB3
1096	5963.52	-0.238825	0.0607907	-3.92864	8.54e-05	0.00137822	ENSG00000110619	CARS1
1097	2097.97	-0.31404	0.0799537	-3.92777	8.57e-05	0.00138087	ENSG00000177732	SOX12
1098	28.9308	-0.984514	0.2507	-3.92706	8.6e-05	0.00138239	ENSG00000290398	ASNSP1
1099	499.586	-0.548008	0.139542	-3.92718	8.59e-05	0.00138239	ENSG00000179588	ZFPM1
1100	697.281	-0.294894	0.0751262	-3.92532	8.66e-05	0.00139116	ENSG00000145945	FAM50B
1101	11.0603	-1.60637	0.409371	-3.92399	8.71e-05	0.00139761	ENSG00000125531	FNDC11
1102	2516.54	-0.364054	0.0927824	-3.92374	8.72e-05	0.00139773	ENSG00000214253	FIS1
1103	1239.28	0.271562	0.0692172	3.92332	8.73e-05	0.00139888	ENSG00000087095	NLK
1104	62.3637	0.744253	0.189745	3.92239	8.77e-05	0.00140303	ENSG00000286219	NOTCH2NLC
1105	10095.4	0.211361	0.0538926	3.9219	8.79e-05	0.00140412	ENSG00000145907	G3BP1
1106	45.7541	-0.768344	0.195918	-3.92176	8.79e-05	0.00140412	ENSG00000225335	NA
1107	2876.98	0.304278	0.0776165	3.92028	8.84e-05	0.00141081	ENSG00000172380	GNG12
1108	3488.48	0.36819	0.0939218	3.92018	8.85e-05	0.00141081	ENSG00000115419	GLS
1109	3023.14	0.277664	0.0708398	3.9196	8.87e-05	0.00141292	ENSG00000047932	GOPC
1110	7356.27	0.23537	0.0600631	3.91871	8.9e-05	0.00141607	ENSG00000046604	DSG2
1111	561.257	-0.450785	0.115036	-3.91862	8.91e-05	0.00141607	ENSG00000130748	TMEM160
1112	2614.37	-0.348488	0.0889442	-3.91805	8.93e-05	0.00141637	ENSG00000090432	MUL1
1113	4472.86	-0.335407	0.0856084	-3.91792	8.93e-05	0.00141637	ENSG00000164897	TMUB1
1114	3513.29	0.213846	0.054577	3.91825	8.92e-05	0.00141637	ENSG00000120805	ARL1
1115	1864.29	0.332237	0.0848139	3.91725	8.96e-05	0.001419	ENSG00000147027	TMEM47
1116	988.811	-0.368987	0.0942435	-3.91525	9.03e-05	0.00142952	ENSG00000142627	EPHA2
1117	623.751	0.268453	0.068582	3.91433	9.07e-05	0.00143366	ENSG00000138670	RASGEF1B
1118	994.376	0.324889	0.0830264	3.91308	9.11e-05	0.00143982	ENSG00000114790	ARHGEF26
1119	501.954	-0.281864	0.0720508	-3.91203	9.15e-05	0.00144482	ENSG00000167074	TEF
1120	468.077	-0.296077	0.0756978	-3.91131	9.18e-05	0.00144782	ENSG00000162396	PARS2
1121	4136.83	0.192394	0.0492065	3.90993	9.23e-05	0.00145477	ENSG00000143155	TIPRL
1122	1758.91	-0.430337	0.110098	-3.90869	9.28e-05	0.00145964	ENSG00000162910	MRPL55
1123	5568.69	0.183857	0.0470364	3.90883	9.27e-05	0.00145964	ENSG00000090054	SPTLC1
1124	957.037	-0.352027	0.0901413	-3.90528	9.41e-05	0.00147905	ENSG00000105656	ELL
1125	4215.87	0.180752	0.046295	3.90434	9.45e-05	0.00148251	ENSG00000117174	ZNHIT6
1126	1772.55	0.276967	0.0709392	3.90428	9.45e-05	0.00148251	ENSG00000148019	CEP78
1127	621.74	0.465254	0.119183	3.90371	9.47e-05	0.00148337	ENSG00000188729	OSTN
1128	71.6748	-0.703327	0.180164	-3.90381	9.47e-05	0.00148337	ENSG00000104883	PEX11G
1129	278.649	0.500617	0.128249	3.90347	9.48e-05	0.00148347	ENSG00000128512	DOCK4
1130	2094.52	-0.294654	0.0754915	-3.90314	9.5e-05	0.0014842	ENSG00000161671	EMC10
1131	2968.56	-0.283006	0.0725148	-3.90273	9.51e-05	0.00148537	ENSG00000123064	DDX54
1132	6718.16	0.178984	0.0458776	3.90133	9.57e-05	0.00149266	ENSG00000067704	IARS2
1133	2337.31	0.32946	0.0844534	3.90108	9.58e-05	0.00149288	ENSG00000166266	CUL5
1134	8516.59	-0.34592	0.0886906	-3.9003	9.61e-05	0.00149634	ENSG00000179950	PUF60
1135	8144.73	0.207918	0.053328	3.89885	9.67e-05	0.00150404	ENSG00000172201	ID4
1136	3351.33	0.350249	0.0898413	3.89853	9.68e-05	0.00150465	ENSG00000117335	CD46
1137	272.608	0.489131	0.125487	3.89787	9.7e-05	0.00150745	ENSG00000112218	GPR63
1138	874.422	0.257246	0.066027	3.89608	9.78e-05	0.00151727	ENSG00000116141	MARK1
1139	301.299	0.334821	0.0859493	3.89557	9.8e-05	0.00151913	ENSG00000249395	CASC9
1140	9.82402	-1.5771	0.404868	-3.89535	9.81e-05	0.00151914	ENSG00000135114	OASL
1141	3266.54	0.206915	0.0531319	3.89435	9.85e-05	0.00152405	ENSG00000152601	MBNL1
1142	2064.85	0.311209	0.0799206	3.89397	9.86e-05	0.00152509	ENSG00000113580	NR3C1
1143	1153.17	0.226712	0.058246	3.89232	9.93e-05	0.0015316	ENSG00000171467	ZNF318
1144	126.39	0.501327	0.128797	3.89237	9.93e-05	0.0015316	ENSG00000233382	NKAPP1
1145	2390.64	-0.623524	0.160194	-3.8923	9.93e-05	0.0015316	ENSG00000142409	ZNF787
1146	676.677	0.238956	0.0613969	3.89199	9.94e-05	0.00153221	ENSG00000185716	MOSMO
1147	2221.99	-0.299861	0.0770749	-3.89052	0.000100031	0.00154018	ENSG00000122140	MRPS2
1148	1850.22	-0.248234	0.0638291	-3.88904	0.00010064	0.0015482	ENSG00000105677	TMEM147
1149	4206.56	0.241027	0.0619837	3.88855	0.000100845	0.00154998	ENSG00000144674	GOLGA4
1150	76.758	-0.560467	0.144157	-3.88791	0.000101112	0.00155039	ENSG00000162814	SPATA17
1151	319.074	-0.384488	0.0988949	-3.88785	0.000101138	0.00155039	ENSG00000059145	UNKL
1152	2564.87	-0.380078	0.0977564	-3.88801	0.000101069	0.00155039	ENSG00000105325	FZR1
1153	54.1155	-0.746932	0.192134	-3.88755	0.000101262	0.00155093	ENSG00000167701	GPT
1154	2331.73	0.231555	0.059586	3.88607	0.00010188	0.00155771	ENSG00000197223	C1D
1155	6454.93	0.213586	0.0549621	3.88607	0.000101882	0.00155771	ENSG00000073921	PICALM
1156	2190.36	-0.270207	0.0695531	-3.8849	0.000102372	0.00156383	ENSG00000185049	NELFA
1157	4426.53	-0.360835	0.092894	-3.88437	0.000102594	0.00156585	ENSG00000170265	ZNF282
1158	1029.57	-0.318133	0.0819104	-3.88391	0.00010279	0.00156748	ENSG00000125753	VASP
1159	2058.9	-0.358743	0.0923882	-3.88299	0.000103179	0.00157068	ENSG00000136830	NIBAN2
1160	11128.5	0.205514	0.0529248	3.88313	0.000103118	0.00157068	ENSG00000120694	HSPH1
1161	3857.68	0.311809	0.0803303	3.88158	0.000103778	0.00157842	ENSG00000117155	SSX2IP
1162	543.786	0.332725	0.0857344	3.88088	0.00010408	0.00158164	ENSG00000269609	C10orf95-AS1
1163	775.956	-0.4427	0.11413	-3.87891	0.000104927	0.00159312	ENSG00000173621	LRFN4
1164	3622.71	0.223651	0.0576966	3.87633	0.000106042	0.00160866	ENSG00000134987	WDR36
1165	2711.32	0.229651	0.0592495	3.876	0.000106188	0.00160947	ENSG00000172939	OXSR1
1166	922.928	0.253579	0.0654505	3.87436	0.000106904	0.00161893	ENSG00000106617	PRKAG2
1167	1352.63	0.335786	0.0866979	3.87306	0.000107476	0.00162614	ENSG00000143324	XPR1
1168	389.479	-0.845391	0.218298	-3.87265	0.000107659	0.00162614	ENSG00000243449	NICOL1
1169	6096.39	0.149881	0.0387013	3.87277	0.000107607	0.00162614	ENSG00000035928	RFC1
1170	2909.21	0.31652	0.0817488	3.87186	0.000108008	0.0016286	ENSG00000135002	RFK
1171	509.897	-0.44802	0.115706	-3.87205	0.000107925	0.0016286	ENSG00000099203	TMED1
1172	3726.09	0.191333	0.0494515	3.86911	0.000109231	0.00164562	ENSG00000148730	EIF4EBP2
1173	207.241	-0.567731	0.146749	-3.86871	0.000109411	0.00164691	ENSG00000139438	FAM222A
1174	4103.97	-0.292725	0.0756933	-3.86725	0.000110068	0.00165537	ENSG00000105447	GRWD1
1175	863.765	-0.285079	0.0737261	-3.86673	0.000110303	0.00165749	ENSG00000153487	ING1
1176	2503.78	0.193627	0.05008	3.86636	0.000110473	0.00165861	ENSG00000033627	ATP6V0A1
1177	312.559	-0.369759	0.0956579	-3.86543	0.000110892	0.00166347	ENSG00000126368	NR1D1
1178	1269.61	0.285275	0.0738172	3.86462	0.000111262	0.0016676	ENSG00000105810	CDK6
1179	19767.3	0.268951	0.0696127	3.86354	0.000111756	0.00167357	ENSG00000143742	SRP9
1180	2684.08	-0.267853	0.0693346	-3.8632	0.000111913	0.00167448	ENSG00000174915	PTDSS2
1181	104.769	-0.534637	0.138409	-3.86273	0.000112128	0.00167626	ENSG00000049769	PPP1R3F
1182	2149.48	0.159509	0.0413054	3.86169	0.000112606	0.00168198	ENSG00000130348	QRSL1
1183	1960.12	0.247939	0.0642617	3.85827	0.000114195	0.00170425	ENSG00000043093	DCUN1D1
1184	4088.95	0.226199	0.0586621	3.85597	0.000115272	0.00171886	ENSG00000116266	STXBP3
1185	3479.19	0.286485	0.074314	3.85506	0.000115702	0.0017238	ENSG00000146247	PHIP
1186	76.3065	-0.654601	0.169864	-3.85367	0.000116362	0.00173215	ENSG00000183248	PRR36
1187	3163.88	0.20688	0.0537002	3.8525	0.000116919	0.00173897	ENSG00000117650	NEK2
1188	810.637	0.331446	0.0860622	3.85124	0.000117523	0.00174647	ENSG00000066933	MYO9A
1189	1010.42	-0.389141	0.101075	-3.85002	0.00011811	0.0017537	ENSG00000213015	ZNF580
1190	6025.66	0.173846	0.0451636	3.84925	0.000118482	0.00175773	ENSG00000086712	TXLNG
1191	856.555	-0.252632	0.0656394	-3.84879	0.000118704	0.00175953	ENSG00000129353	SLC44A2
1192	4540.79	0.210237	0.054634	3.84809	0.000119042	0.00176304	ENSG00000102081	FMR1
1193	1548.48	0.213424	0.0554678	3.84771	0.000119228	0.00176431	ENSG00000067082	KLF6
1194	267.563	-0.314114	0.0816418	-3.84747	0.000119343	0.00176452	ENSG00000177548	RABEP2
1195	2210.64	-0.333158	0.0866247	-3.84599	0.000120068	0.00177137	ENSG00000172336	POP7
1196	649.353	-0.282949	0.0735715	-3.8459	0.00012011	0.00177137	ENSG00000095066	HOOK2
1197	2571.17	-0.294342	0.0765309	-3.84606	0.000120033	0.00177137	ENSG00000100139	MICALL1
1198	194.585	0.419715	0.109166	3.84474	0.000120681	0.00177829	ENSG00000196295	NA
1199	810.185	0.272653	0.0709302	3.84396	0.000121064	0.00178244	ENSG00000156011	PSD3
1200	6450.59	0.145174	0.0377738	3.84325	0.000121418	0.00178614	ENSG00000166164	BRD7
1201	221.467	-0.365482	0.0951181	-3.84241	0.000121833	0.00179074	ENSG00000127824	TUBA4A
1202	1149.61	0.314633	0.0818997	3.84169	0.00012219	0.00179147	ENSG00000115504	EHBP1
1203	198.191	0.425915	0.110858	3.84199	0.00012204	0.00179147	ENSG00000247400	DNAJC3-DT
1204	6804.17	-0.32233	0.0839013	-3.84178	0.000122146	0.00179147	ENSG00000125651	GTF2F1
1205	328.763	0.37303	0.0971063	3.84146	0.000122305	0.00179166	ENSG00000203791	EEF1AKMT2
1206	100.856	-0.479469	0.124826	-3.84111	0.000122478	0.00179269	ENSG00000185668	POU3F1
1207	1527.36	0.262521	0.0683493	3.84088	0.000122595	0.0017929	ENSG00000132953	XPO4
1208	687.748	0.399596	0.104044	3.84065	0.000122707	0.00179304	ENSG00000163412	EIF4E3
1209	3532.05	0.234291	0.0610121	3.84007	0.000122997	0.00179578	ENSG00000134748	PRPF38A
1210	38.3635	-0.882214	0.229824	-3.83864	0.000123717	0.00180478	ENSG00000111886	GABRR2
1211	1936.4	-0.279043	0.0727428	-3.83602	0.000125046	0.00182265	ENSG00000076984	MAP2K7
1212	1250.14	-0.324825	0.0847185	-3.83417	0.000125989	0.00183487	ENSG00000198276	UCKL1
1213	13.6572	-1.31283	0.34246	-3.83353	0.000126316	0.0018381	ENSG00000168314	MOBP
1214	8143.08	-0.34576	0.0901984	-3.83332	0.000126423	0.00183813	ENSG00000180879	SSR4
1215	2702.19	0.310884	0.0811245	3.83219	0.000127009	0.00184512	ENSG00000153936	HS2ST1
1216	681.583	-0.271306	0.0708234	-3.83073	0.000127763	0.00185298	ENSG00000164535	DAGLB
1217	1072.78	0.37624	0.0982161	3.83073	0.000127762	0.00185298	ENSG00000102780	DGKH
1218	3279.39	-0.359866	0.0939535	-3.83025	0.000128012	0.00185445	ENSG00000164405	UQCRQ
1219	677.787	-0.410084	0.107068	-3.83013	0.000128076	0.00185445	ENSG00000167487	KLHL26
1220	336.214	-0.504414	0.131744	-3.82874	0.000128803	0.00186344	ENSG00000177679	SRRM3
1221	381.502	0.36304	0.094828	3.8284	0.000128977	0.00186441	ENSG00000137871	ZNF280D
1222	1015.62	-0.39864	0.104154	-3.82739	0.00012951	0.00186902	ENSG00000197119	SLC25A29
1223	3529.78	-0.39154	0.102295	-3.82756	0.000129418	0.00186902	ENSG00000140990	NDUFB10
1224	645.442	-0.391264	0.10224	-3.82693	0.000129749	0.00187093	ENSG00000126464	PRR12
1225	1781.76	0.286175	0.0747854	3.82662	0.000129916	0.00187179	ENSG00000048028	USP28
1226	282.643	-1.00792	0.263424	-3.82623	0.00013012	0.0018732	ENSG00000255198	NA
1227	2350.28	-0.469778	0.122799	-3.82558	0.000130463	0.00187658	ENSG00000184281	TSSC4
1228	1670.46	0.210221	0.0549739	3.82402	0.000131292	0.00188541	ENSG00000147526	TACC1
1229	2788.71	0.19514	0.0510296	3.82405	0.000131275	0.00188541	ENSG00000165416	SUGT1
1230	8006.83	-0.271316	0.0709576	-3.82363	0.0001315	0.00188684	ENSG00000108518	PFN1
1231	4976.07	-0.292737	0.0765652	-3.82337	0.000131637	0.00188727	ENSG00000099875	MKNK2
1232	662.997	-0.30417	0.0795955	-3.82144	0.000132673	0.00190051	ENSG00000160783	PMF1
1233	29.5025	0.910551	0.238286	3.82125	0.000132778	0.00190051	ENSG00000232104	RFX3-DT
1234	1630.34	-0.347863	0.0910482	-3.82065	0.000133098	0.00190176	ENSG00000174851	YIF1A
1235	2508.69	0.244018	0.0638684	3.82063	0.000133109	0.00190176	ENSG00000099246	RAB18
1236	74.99	0.618196	0.161811	3.82048	0.000133192	0.00190176	ENSG00000210135	NA
1237	9.71417	-1.7956	0.470047	-3.82005	0.000133426	0.00190355	ENSG00000286511	NA
1238	1055.66	0.206785	0.0541783	3.81675	0.000135223	0.00192615	ENSG00000187231	SESTD1
1239	288.052	-0.297481	0.0779411	-3.81673	0.00013523	0.00192615	ENSG00000119723	COQ6
1240	5075.12	-0.243808	0.0638915	-3.81596	0.000135652	0.00192902	ENSG00000113758	DBN1
1241	1354.26	0.273934	0.0717861	3.81598	0.000135643	0.00192902	ENSG00000165195	PIGA
1242	672.105	-0.244215	0.0640042	-3.81562	0.000135843	0.00193017	ENSG00000158828	PINK1
1243	1836.46	0.252569	0.0662241	3.81386	0.000136813	0.00194236	ENSG00000135164	DMTF1
1244	754.011	-0.261408	0.0685588	-3.81289	0.000137349	0.00194682	ENSG00000178057	NDUFAF3
1245	1083.4	0.32972	0.0864729	3.81299	0.000137296	0.00194682	ENSG00000179152	TCAIM
1246	2156.87	0.320114	0.0839675	3.81236	0.000137648	0.00194948	ENSG00000203880	PCMTD2
1247	260.202	0.429927	0.112799	3.81143	0.000138165	0.00195363	ENSG00000147459	DOCK5
1248	370.017	0.440083	0.115461	3.81153	0.000138107	0.00195363	ENSG00000069667	RORA
1249	14.1408	-1.43629	0.377086	-3.80893	0.000139572	0.00197193	ENSG00000285244	DINOL
1250	3456.48	-0.314152	0.0824911	-3.80832	0.000139916	0.0019752	ENSG00000204673	AKT1S1
1251	11496.3	0.169203	0.0444533	3.8063	0.000141059	0.00198972	ENSG00000128595	CALU
1252	41.4271	0.876447	0.230293	3.80579	0.000141351	0.00199224	ENSG00000213062	NA
1253	1527.75	-0.33914	0.0891381	-3.80466	0.000142001	0.00199818	ENSG00000185803	SLC52A2
1254	1828.86	0.186425	0.0489976	3.80477	0.000141935	0.00199818	ENSG00000187164	SHTN1
1255	854.077	-0.307909	0.0809371	-3.80429	0.000142209	0.0019995	ENSG00000060069	CTDP1
1256	426.729	0.320395	0.0842393	3.80339	0.000142727	0.00200518	ENSG00000169946	ZFPM2
1257	4852.8	0.154519	0.0406318	3.80291	0.000143005	0.00200672	ENSG00000213585	VDAC1
1258	931.979	0.307398	0.0808346	3.80281	0.000143067	0.00200672	ENSG00000102384	CENPI
1259	442.622	0.285017	0.0749568	3.80242	0.000143292	0.00200826	ENSG00000121005	CRISPLD1
1260	2438.8	0.267626	0.0704036	3.80131	0.000143936	0.00201406	ENSG00000188994	ZNF292
1261	7157.56	-0.238933	0.0628522	-3.8015	0.00014382	0.00201406	ENSG00000100410	PHF5A
1262	272.391	0.444975	0.11709	3.80027	0.00014454	0.00201929	ENSG00000198626	RYR2
1263	84.4175	-0.53637	0.141135	-3.80041	0.00014446	0.00201929	ENSG00000244274	DBNDD2
1264	657.987	-0.401401	0.105636	-3.79984	0.000144788	0.00202114	ENSG00000236609	ZNF853
1265	384.204	0.420792	0.110757	3.79923	0.000145148	0.00202454	ENSG00000265817	FSBP
1266	2845.64	0.222285	0.0585233	3.79823	0.000145733	0.00203109	ENSG00000039560	RAI14
1267	4756.59	0.260844	0.0686987	3.79693	0.000146497	0.00204011	ENSG00000066279	ASPM
1268	733.934	0.248584	0.0654782	3.79644	0.000146792	0.00204259	ENSG00000145555	MYO10
1269	58.8707	-0.68871	0.181431	-3.79598	0.00014706	0.00204469	ENSG00000180720	CHRM4
1270	227.818	0.469948	0.123836	3.79493	0.000147688	0.00205179	ENSG00000172915	NBEA
1271	740.421	-0.2999	0.079039	-3.79432	0.000148047	0.00205515	ENSG00000142327	RNPEPL1
1272	3620.01	-0.387816	0.102224	-3.79379	0.000148363	0.0020579	ENSG00000196756	SNHG17
1273	2553.27	0.222891	0.0587695	3.79262	0.000149064	0.00206599	ENSG00000102409	BEX4
1274	3837.03	0.214571	0.0565836	3.79211	0.000149375	0.00206702	ENSG00000115963	RND3
1275	487.625	-0.266149	0.070182	-3.79227	0.000149279	0.00206702	ENSG00000167565	SERTAD3
1276	1604.96	0.174513	0.0460342	3.79094	0.00015008	0.0020735	ENSG00000104064	GABPB1
1277	58.2844	0.688445	0.1816	3.791	0.000150039	0.0020735	ENSG00000197943	PLCG2
1278	3947.56	0.25062	0.066118	3.7905	0.000150345	0.00207452	ENSG00000137770	CTDSPL2
1279	12.282	-1.58834	0.419041	-3.79042	0.000150391	0.00207452	ENSG00000166825	ANPEP
1280	1212.14	0.411552	0.108584	3.79018	0.000150538	0.00207491	ENSG00000166340	TPP1
1281	46329.7	0.23783	0.0627615	3.78942	0.000150998	0.00207961	ENSG00000135486	HNRNPA1
1282	2256.32	0.272156	0.0718258	3.78912	0.000151183	0.00208052	ENSG00000123219	CENPK
1283	2320.49	0.292804	0.0772795	3.78889	0.000151322	0.00208076	ENSG00000180667	YOD1
1284	47.7528	0.76559	0.202072	3.7887	0.000151438	0.00208076	ENSG00000227676	LINC01068
1285	2932.51	-0.279961	0.0739327	-3.7867	0.000152661	0.0020958	ENSG00000117318	ID3
1286	2023.37	0.329565	0.0870408	3.78632	0.000152892	0.0020958	ENSG00000115808	STRN
1287	505.2	-0.404548	0.106839	-3.78651	0.000152779	0.0020958	ENSG00000131015	ULBP2
1288	2351.25	0.271572	0.07173	3.78603	0.000153075	0.00209666	ENSG00000102531	FNDC3A
1289	1455.33	0.34308	0.0906234	3.78578	0.000153226	0.00209708	ENSG00000162616	DNAJB4
1290	1478.31	0.419875	0.110916	3.78551	0.000153395	0.00209776	ENSG00000164327	RICTOR
1291	480.478	-0.366312	0.0967905	-3.78459	0.000153962	0.00210386	ENSG00000276045	ORAI1
1292	2001.62	0.300664	0.0794625	3.78372	0.000154499	0.00210956	ENSG00000164219	PGGT1B
1293	4445.62	0.224804	0.0594375	3.78219	0.000155453	0.00212093	ENSG00000137492	THAP12
1294	5202.96	-0.295845	0.0782324	-3.78162	0.000155812	0.00212416	ENSG00000173113	TRMT112
1295	554.8	0.503955	0.133279	3.7812	0.000156074	0.00212609	ENSG00000124406	ATP8A1
1296	3272.68	0.217032	0.0574052	3.7807	0.00015639	0.00212873	ENSG00000113161	HMGCR
1297	25.6887	-1.02111	0.270101	-3.78048	0.000156524	0.0021289	ENSG00000172780	RAB43
1298	4476.9	0.294389	0.0778841	3.77984	0.00015693	0.00213276	ENSG00000198961	PJA2
1299	1506.64	0.328628	0.0869493	3.77954	0.000157118	0.00213366	ENSG00000177200	CHD9
1300	94.9316	-0.609278	0.161257	-3.77829	0.000157908	0.00214272	ENSG00000237310	LINC03011
1301	3535.85	0.302199	0.0800079	3.77711	0.000158656	0.0021512	ENSG00000085719	CPNE3
1302	130.302	-0.473967	0.125497	-3.77671	0.000158912	0.002153	ENSG00000171786	NHLH1
1303	251.97	0.397208	0.105192	3.77603	0.000159345	0.00215553	ENSG00000291082	HERC2P9
1304	2855.31	-0.429222	0.113669	-3.77605	0.000159335	0.00215553	ENSG00000126461	SCAF1
1305	1768.3	0.252625	0.06691	3.77559	0.000159628	0.00215611	ENSG00000127947	PTPN12
1306	2821.64	-0.190279	0.0503971	-3.77558	0.000159634	0.00215611	ENSG00000103202	NME4
1307	148.74	-0.604041	0.160029	-3.77458	0.000160275	0.0021631	ENSG00000234965	SHISA8
1308	60972.7	0.241743	0.0640671	3.77328	0.000161118	0.00217279	ENSG00000187109	NAP1L1
1309	736.876	0.23597	0.062549	3.77257	0.000161575	0.00217727	ENSG00000219481	NBPF1
1310	3131.09	-0.37273	0.0988118	-3.77212	0.000161866	0.00217784	ENSG00000160072	ATAD3B
1311	37.8906	-0.842844	0.223438	-3.77217	0.000161836	0.00217784	ENSG00000164776	PHKG1
1312	1028.61	-0.295632	0.0784007	-3.77078	0.000162738	0.00218773	ENSG00000061938	TNK2
1313	1888.37	-0.27359	0.0725585	-3.77061	0.000162851	0.00218773	ENSG00000089351	GRAMD1A
1314	7655.26	0.176683	0.0468709	3.76956	0.000163536	0.00219356	ENSG00000198408	OGA
1315	1264.32	-0.260798	0.0691833	-3.76967	0.000163464	0.00219356	ENSG00000100997	ABHD12
1316	987.156	-0.40471	0.107389	-3.76864	0.00016414	0.00219686	ENSG00000160685	ZBTB7B
1317	75.8802	-0.601051	0.159475	-3.76894	0.000163942	0.00219686	ENSG00000103150	MLYCD
1318	646.537	-0.2935	0.0778802	-3.76861	0.000164158	0.00219686	ENSG00000167625	ZNF526
1319	793.464	0.223264	0.0592468	3.76837	0.000164318	0.00219732	ENSG00000136044	APPL2
1320	2143.71	0.265297	0.0704187	3.76743	0.000164938	0.00220224	ENSG00000114857	NKTR
1321	1940.79	-0.15933	0.0422901	-3.76754	0.000164861	0.00220224	ENSG00000160695	VPS11
1322	28.3881	-0.996383	0.264508	-3.76693	0.000165269	0.00220498	ENSG00000269246	NA
1323	3697.28	0.255655	0.0678747	3.76658	0.000165501	0.00220638	ENSG00000122958	VPS26A
1324	972.994	-0.20489	0.0544036	-3.76612	0.000165805	0.00220875	ENSG00000141098	GFOD2
1325	234.176	-0.416197	0.110524	-3.76567	0.000166104	0.00221105	ENSG00000244187	TMEM141
1326	43.0777	-0.86942	0.23096	-3.76437	0.000166969	0.00222088	ENSG00000177989	CIMAP1B
1327	133.204	-0.626588	0.166542	-3.76234	0.000168332	0.0022373	ENSG00000127528	KLF2
1328	3541.93	0.226361	0.0601683	3.76212	0.000168476	0.00223752	ENSG00000197343	ZNF655
1329	10.9023	-1.47413	0.391919	-3.76131	0.000169026	0.00224312	ENSG00000103375	AQP8
1330	28.6756	-1.10213	0.293083	-3.76046	0.000169601	0.00224735	ENSG00000270006	C16orf95-DT
1331	21.3919	-1.1924	0.317082	-3.76052	0.000169559	0.00224735	ENSG00000167772	ANGPTL4
1332	2342.27	-0.347608	0.0924502	-3.75995	0.000169949	0.00225026	ENSG00000179348	GATA2
1333	4825.58	-0.39957	0.106359	-3.75679	0.00017211	0.00227648	ENSG00000099804	CDC34
1334	1227.55	0.350869	0.093399	3.75667	0.00017219	0.00227648	ENSG00000198743	SLC5A3
1335	335.981	0.459705	0.122456	3.75403	0.000174016	0.0022955	ENSG00000138735	PDE5A
1336	10146.5	0.152317	0.0405745	3.75402	0.000174023	0.0022955	ENSG00000228716	DHFR
1337	1791.49	0.421466	0.11226	3.75439	0.000173767	0.0022955	ENSG00000197969	VPS13A
1338	2223.75	0.258942	0.0689858	3.75355	0.000174348	0.00229632	ENSG00000116199	FAM20B
1339	2601.87	-0.262658	0.069973	-3.7537	0.000174241	0.00229632	ENSG00000204386	NEU1
1340	780.591	-0.458493	0.122192	-3.75223	0.000175272	0.00230676	ENSG00000261221	ZNF865
1341	1215.87	-0.28218	0.0752103	-3.75188	0.000175515	0.00230822	ENSG00000188566	NDOR1
1342	199.861	0.431333	0.114975	3.75154	0.000175754	0.00230962	ENSG00000102678	FGF9
1343	2156.33	0.26239	0.0699785	3.74958	0.000177132	0.00232598	ENSG00000258289	CHURC1
1344	276.113	-0.387815	0.103448	-3.74888	0.000177625	0.00233072	ENSG00000147813	NAPRT
1345	1234.7	-0.257342	0.068658	-3.74816	0.000178135	0.00233565	ENSG00000184058	TBX1
1346	171.14	0.393787	0.105069	3.74789	0.000178328	0.00233643	ENSG00000234129	NA
1347	650.334	-0.322367	0.0860321	-3.74705	0.000178924	0.00234248	ENSG00000175691	ZNF77
1348	405.535	-0.386008	0.103026	-3.74672	0.000179165	0.00234297	ENSG00000119630	PGF
1349	1181.99	0.323713	0.0864012	3.74663	0.000179229	0.00234297	ENSG00000198826	ARHGAP11A
1350	202.573	-0.464829	0.124082	-3.74613	0.000179585	0.00234587	ENSG00000231770	NA
1351	3474.03	-0.308393	0.0823275	-3.74593	0.000179724	0.00234594	ENSG00000141867	BRD4
1352	1419.88	0.206778	0.0552057	3.74559	0.000179969	0.00234738	ENSG00000170871	KIAA0232
1353	181.102	-0.635364	0.16967	-3.7447	0.000180608	0.00235126	ENSG00000272325	NUDT3
1354	2207.27	-0.314618	0.0840135	-3.74485	0.000180502	0.00235126	ENSG00000060491	OGFR
1355	467.758	0.300974	0.0803751	3.74462	0.00018067	0.00235126	ENSG00000101333	PLCB4
1356	13939.9	0.229428	0.0612722	3.74441	0.000180817	0.00235143	ENSG00000196504	PRPF40A
1357	6987.82	-0.353388	0.0944168	-3.74285	0.000181945	0.00236369	ENSG00000071859	FAM50A
1358	902.332	-0.228517	0.0610561	-3.74273	0.00018203	0.00236369	ENSG00000172375	C2CD2L
1359	1541.66	-0.269993	0.0721433	-3.74246	0.000182229	0.00236452	ENSG00000140564	FURIN
1360	2156.58	-0.32117	0.085828	-3.74202	0.000182544	0.00236684	ENSG00000186193	SAPCD2
1361	110.6	-0.494323	0.132116	-3.74158	0.000182865	0.00236926	ENSG00000214212	C19orf38
1362	760.086	0.456724	0.122078	3.74124	0.000183118	0.00237056	ENSG00000172469	MANEA
1363	1954.8	0.242012	0.0646938	3.74089	0.000183373	0.00237056	ENSG00000138180	CEP55
1364	1364.04	-0.306685	0.0819781	-3.74105	0.000183251	0.00237056	ENSG00000100284	TOM1
1365	939.151	0.288482	0.0771323	3.7401	0.00018395	0.00237626	ENSG00000213625	LEPROT
1366	2171.95	0.250147	0.0668983	3.73922	0.000184595	0.00238285	ENSG00000198642	KLHL9
1367	3416.84	0.247392	0.0661687	3.7388	0.000184899	0.00238325	ENSG00000113658	SMAD5
1368	294.89	-0.360056	0.0962987	-3.73895	0.000184794	0.00238325	ENSG00000169071	ROR2
1369	1629.41	0.338797	0.0906328	3.73813	0.000185397	0.0023879	ENSG00000189079	ARID2
1370	1183.25	0.330332	0.0883844	3.73745	0.000185899	0.00239262	ENSG00000071189	SNX13
1371	944.352	0.255693	0.0684366	3.73621	0.000186815	0.00240264	ENSG00000121957	GPSM2
1372	1505.23	0.376142	0.100696	3.7354	0.000187415	0.00240858	ENSG00000173542	MOB1B
1373	17085.6	0.137124	0.0367412	3.73215	0.000189853	0.00243812	ENSG00000102054	RBBP7
1374	608.669	-0.396936	0.106371	-3.73161	0.000190259	0.00244154	ENSG00000181135	ZNF707
1375	608.669	-0.396936	0.106371	-3.73161	0.000190259	0.00244154	ENSG00000181135	LOC101928160
1376	2929.56	0.271397	0.072756	3.73023	0.000191305	0.00245317	ENSG00000091317	CMTM6
1377	12018.5	0.231748	0.0621305	3.73002	0.000191467	0.00245345	ENSG00000186298	PPP1CC
1378	52.616	0.843948	0.226278	3.72969	0.000191712	0.00245464	ENSG00000158427	TMSB15B
1379	2897.29	-0.242069	0.0649061	-3.72952	0.000191841	0.00245464	ENSG00000170291	ELP5
1380	2817.69	-0.208697	0.0559678	-3.72887	0.000192341	0.00245923	ENSG00000143393	PI4KB
1381	95.3237	-0.538059	0.14431	-3.7285	0.000192624	0.00246106	ENSG00000132718	SYT11
1382	5280.99	-0.355523	0.0954102	-3.72625	0.000194348	0.00247832	ENSG00000107404	DVL1
1383	7142.75	0.221216	0.0593681	3.72618	0.0001944	0.00247832	ENSG00000137710	RDX
1384	517.582	-0.313795	0.0842086	-3.72641	0.000194229	0.00247832	ENSG00000025434	NR1H3
1385	3261.38	-0.30095	0.0807708	-3.72598	0.000194559	0.00247854	ENSG00000104980	TIMM44
1386	2166.24	-0.225968	0.0606628	-3.72499	0.000195326	0.00248468	ENSG00000167130	DOLPP1
1387	151.096	-0.529575	0.142168	-3.72501	0.000195311	0.00248468	ENSG00000130487	KLHDC7B
1388	125.606	-0.455571	0.122378	-3.72265	0.000197146	0.00250511	ENSG00000171174	RBKS
1389	1199.07	0.237137	0.0637028	3.72255	0.000197218	0.00250511	ENSG00000130150	MOSPD2
1390	1379.44	-0.261128	0.0701533	-3.72225	0.000197455	0.0025063	ENSG00000148334	PTGES2
1391	1811.77	-0.288326	0.0774806	-3.72126	0.000198231	0.00251433	ENSG00000198171	DDRGK1
1392	5154.93	0.239028	0.0642571	3.71987	0.000199329	0.00252459	ENSG00000116918	TSNAX
1393	1078.25	-0.335139	0.0900908	-3.72001	0.000199215	0.00252459	ENSG00000187531	SIRT7
1394	7962.26	-0.339526	0.091283	-3.71949	0.000199626	0.00252653	ENSG00000105701	FKBP8
1395	29.5785	-1.09524	0.294478	-3.71925	0.000199816	0.0025271	ENSG00000271303	SRXN1
1396	5183.85	0.329196	0.088519	3.71893	0.000200066	0.00252844	ENSG00000153989	NUS1
1397	336.102	0.361808	0.0974091	3.71432	0.000203753	0.00257318	ENSG00000198948	MFAP3L
1398	336.102	0.361808	0.0974091	3.71432	0.000203753	0.00257318	ENSG00000198948	LOC101928198
1399	3266.15	0.212623	0.0572629	3.71311	0.000204728	0.00258362	ENSG00000119787	ATL2
1400	2816.84	0.183576	0.0494429	3.71288	0.000204917	0.00258414	ENSG00000130340	SNX9
1401	5242.31	0.177905	0.0479327	3.71155	0.000205992	0.00259396	ENSG00000025156	HSF2
1402	10.3105	-1.63513	0.440532	-3.71172	0.000205855	0.00259396	ENSG00000218016	ZKSCAN8P2
1403	3719.27	-0.448119	0.120806	-3.7094	0.000207752	0.00261424	ENSG00000123159	GIPC1
1404	11459.5	0.278421	0.0750857	3.70805	0.000208865	0.00262446	ENSG00000138071	ACTR2
1405	139.148	-0.474796	0.128043	-3.70808	0.000208834	0.00262446	ENSG00000179922	ZNF784
1406	2154.97	-0.334991	0.0903581	-3.70737	0.000209421	0.00262956	ENSG00000088256	GNA11
1407	451.729	0.312945	0.0844313	3.70651	0.000210136	0.00263665	ENSG00000170653	ATF7
1408	3665.25	-0.293844	0.0792851	-3.70617	0.000210417	0.00263734	ENSG00000172531	PPP1CA
1409	479.878	-0.340679	0.0919285	-3.70592	0.000210629	0.00263734	ENSG00000167778	SPRYD3
1410	709.128	-0.402287	0.108553	-3.7059	0.000210644	0.00263734	ENSG00000105619	TFPT
1411	5193.08	0.157229	0.0424386	3.70487	0.000211501	0.00264552	ENSG00000105819	PMPCB
1412	34.8954	-0.870939	0.235099	-3.70457	0.00021175	0.00264552	ENSG00000125775	SDCBP2
1413	265.681	-0.333548	0.0900345	-3.70467	0.000211664	0.00264552	ENSG00000118162	KPTN
1414	13.026	-1.56683	0.423044	-3.70371	0.000212472	0.00265263	ENSG00000273254	NA
1415	131.79	-0.538919	0.14552	-3.7034	0.00021273	0.00265275	ENSG00000163794	UCN
1416	2257.98	0.187323	0.0505822	3.70333	0.000212784	0.00265275	ENSG00000126778	SIX1
1417	7503.79	-0.192004	0.0518557	-3.70265	0.000213357	0.002658	ENSG00000153879	CEBPG
1418	1026.24	0.248123	0.0670269	3.70184	0.00021404	0.00266461	ENSG00000081377	CDC14B
1419	440.795	-0.495236	0.133795	-3.70145	0.000214367	0.00266489	ENSG00000112561	TFEB
1420	4873.56	0.254014	0.068624	3.70153	0.000214301	0.00266489	ENSG00000120992	LYPLA1
1421	1260.84	0.389416	0.105217	3.70106	0.000214698	0.0026671	ENSG00000149311	ATM
1422	242.119	0.366979	0.0991656	3.70067	0.000215032	0.00266936	ENSG00000157445	CACNA2D3
1423	1524.12	-0.337038	0.0910964	-3.6998	0.000215772	0.00267475	ENSG00000130675	MNX1
1424	3056.1	0.365626	0.0988198	3.69993	0.000215662	0.00267475	ENSG00000184226	PCDH9
1425	462.406	-0.299116	0.0808608	-3.69914	0.00021633	0.00267977	ENSG00000152464	RPP38
1426	303.132	-0.436325	0.118015	-3.69721	0.000217982	0.00269832	ENSG00000130751	NPAS1
1427	647.422	0.320109	0.0866107	3.69595	0.000219062	0.00270977	ENSG00000163281	GNPDA2
1428	2953.23	-0.222922	0.0603229	-3.69548	0.000219476	0.00271297	ENSG00000171606	ZNF274
1429	3783.8	0.155454	0.04207	3.69512	0.000219782	0.00271483	ENSG00000116120	FARSB
1430	2301.27	0.229676	0.0621691	3.69437	0.00022043	0.00272092	ENSG00000106299	WASL
1431	2291.25	0.432402	0.117097	3.69268	0.000221907	0.00273722	ENSG00000203668	CHML
1432	2291.25	0.432402	0.117097	3.69268	0.000221907	0.00273722	ENSG00000203668	OPN3
1433	2775.13	0.363452	0.0984622	3.69128	0.000223126	0.00275031	ENSG00000149948	HMGA2
1434	1428.28	-0.336543	0.0911935	-3.69043	0.000223873	0.00275757	ENSG00000063854	HAGH
1435	1798.83	0.259392	0.0703073	3.68941	0.000224778	0.00275791	ENSG00000152942	RAD17
1436	1998.22	-0.282294	0.0765106	-3.6896	0.000224603	0.00275791	ENSG00000137221	TJAP1
1437	3076.92	0.181559	0.0492096	3.6895	0.0002247	0.00275791	ENSG00000128513	POT1
1438	1662.51	0.171304	0.0464326	3.68929	0.000224877	0.00275791	ENSG00000077514	POLD3
1439	2729	0.329053	0.0891949	3.68915	0.000225004	0.00275791	ENSG00000136100	VPS36
1440	3590.43	-0.2761	0.0748396	-3.68922	0.000224942	0.00275791	ENSG00000169718	DUS1L
1441	2218.73	-0.239605	0.0649334	-3.69001	0.000224244	0.00275791	ENSG00000128159	TUBGCP6
1442	2741.86	-0.302421	0.0819999	-3.68806	0.00022597	0.00276764	ENSG00000116685	KIAA2013
1443	2560.32	-0.249521	0.0676595	-3.6879	0.000226114	0.00276764	ENSG00000198435	NRARP
1444	7769.67	0.288428	0.0782368	3.6866	0.000227269	0.00277596	ENSG00000116251	RPL22
1445	21.654	-1.2178	0.330311	-3.68684	0.000227058	0.00277596	ENSG00000271991	NA
1446	2624.97	0.162801	0.0441597	3.68665	0.000227229	0.00277596	ENSG00000111875	ASF1A
1447	419.102	-0.29336	0.0795879	-3.68598	0.00022782	0.00278074	ENSG00000099326	MZF1
1448	2659.72	-0.262243	0.0711548	-3.68553	0.000228231	0.00278307	ENSG00000107816	LZTS2
1449	93.5188	-0.468969	0.12725	-3.68542	0.000228329	0.00278307	ENSG00000263412	NFE2L1-DT
1450	3453.11	0.20994	0.0569737	3.68485	0.000228835	0.00278526	ENSG00000164305	CASP3
1451	268.594	-0.536386	0.145572	-3.68468	0.000228986	0.00278526	ENSG00000188483	IER5L
1452	3898.48	-0.308873	0.0838206	-3.68493	0.000228762	0.00278526	ENSG00000148308	GTF3C5
1453	3015.13	-0.415925	0.112894	-3.68422	0.000229407	0.00278649	ENSG00000175756	AURKAIP1
1454	732.264	0.290008	0.0787155	3.68425	0.000229377	0.00278649	ENSG00000104219	ZDHHC2
1455	1098.54	-0.218084	0.0592046	-3.68357	0.000229992	0.00279167	ENSG00000148341	SH3GLB2
1456	2463.61	0.338502	0.0919099	3.68298	0.000230524	0.00279619	ENSG00000281649	EBLN3P
1457	532.511	0.351931	0.0955623	3.68274	0.000230739	0.00279645	ENSG00000163738	MTHFD2L
1458	2092.41	-0.301712	0.081933	-3.68243	0.000231025	0.00279645	ENSG00000242802	AP5Z1
1459	7394.39	-0.357485	0.0970742	-3.6826	0.000230868	0.00279645	ENSG00000182087	TMEM259
1460	2770.07	-0.319302	0.086719	-3.68203	0.00023138	0.00279881	ENSG00000227500	SCAMP4
1461	756.565	0.238321	0.0647334	3.68157	0.000231798	0.00280192	ENSG00000135048	CEMIP2
1462	966.559	0.33914	0.092135	3.6809	0.00023241	0.00280738	ENSG00000138688	BLTP1
1463	421.865	-0.49596	0.134766	-3.68016	0.000233084	0.00281323	ENSG00000280287	NA
1464	1039.85	-0.334511	0.0908993	-3.68002	0.000233216	0.00281323	ENSG00000182871	COL18A1
1465	775.447	0.288431	0.0783832	3.67976	0.000233456	0.00281414	ENSG00000095015	MAP3K1
1466	4957.15	0.198279	0.0538888	3.67941	0.000233774	0.00281414	ENSG00000011426	ANLN
1467	742.516	0.344512	0.0936286	3.67956	0.000233632	0.00281414	ENSG00000120925	RNF170
1468	1404.98	0.358422	0.0974277	3.67886	0.000234283	0.00281832	ENSG00000100852	ARHGAP5
1469	199.416	0.354959	0.0964983	3.6784	0.000234702	0.00281949	ENSG00000108187	PBLD
1470	1356.67	-0.337635	0.0917856	-3.67852	0.000234594	0.00281949	ENSG00000224877	NDUFAF8
1471	2151.43	0.242344	0.0659097	3.67691	0.000236078	0.00283407	ENSG00000137845	ADAM10
1472	225.362	-0.455371	0.123868	-3.67628	0.000236664	0.00283916	ENSG00000171119	NRTN
1473	436.648	-0.359687	0.0978505	-3.67588	0.000237029	0.00284159	ENSG00000279457	NA
1474	1731.79	0.2744	0.0746765	3.67451	0.000238307	0.00285496	ENSG00000153944	MSI2
1475	315.091	-0.375359	0.102168	-3.67394	0.000238838	0.00285936	ENSG00000105290	APLP1
1476	3360.36	-0.283211	0.0771142	-3.67262	0.000240074	0.00287219	ENSG00000134686	PHC2
1477	2661.51	0.176733	0.0481294	3.67204	0.000240621	0.00287676	ENSG00000152219	ARL14EP
1478	1077.93	0.375894	0.102393	3.6711	0.000241509	0.00288541	ENSG00000170571	EMB
1479	1340.03	-0.208003	0.0566636	-3.67084	0.000241759	0.00288642	ENSG00000107175	CREB3
1480	248.785	-0.436391	0.118901	-3.67021	0.000242353	0.00289154	ENSG00000088766	CRLS1
1481	3520.86	0.249298	0.067964	3.66809	0.000244372	0.00291364	ENSG00000111300	NAA25
1482	11637.5	-0.43619	0.118927	-3.66772	0.000244721	0.00291581	ENSG00000204525	HLA-C
1483	848.019	-0.29867	0.0814895	-3.66513	0.000247213	0.0029418	ENSG00000169733	RFNG
1484	2784.87	-0.286925	0.0782856	-3.6651	0.000247238	0.0029418	ENSG00000171302	CANT1
1485	10.8234	-1.4827	0.404575	-3.66484	0.000247492	0.00294267	ENSG00000235084	NA
1486	2039.74	0.165898	0.0452694	3.66468	0.000247648	0.00294267	ENSG00000183765	CHEK2
1487	158.402	0.390889	0.106673	3.66435	0.000247966	0.00294445	ENSG00000130649	CYP2E1
1488	1383.1	-0.272475	0.0743707	-3.66374	0.000248555	0.00294835	ENSG00000136720	HS6ST1
1489	1049.74	0.229323	0.0625938	3.66367	0.000248632	0.00294835	ENSG00000103995	CEP152
1490	242.774	0.428886	0.117077	3.66329	0.000248996	0.00294867	ENSG00000144026	ZNF514
1491	200.02	0.359101	0.0980231	3.66343	0.000248856	0.00294867	ENSG00000165323	FAT3
1492	2360.8	0.255041	0.0696431	3.66212	0.000250136	0.00296017	ENSG00000152409	JMY
1493	2582.26	-0.35556	0.0971064	-3.66155	0.000250698	0.00296481	ENSG00000125656	CLPP
1494	4036.09	0.275895	0.0753604	3.66101	0.000251223	0.00296638	ENSG00000113583	C5orf15
1495	364.264	-0.320589	0.0875712	-3.66089	0.000251339	0.00296638	ENSG00000181409	AATK
1496	837.117	0.369874	0.101033	3.66093	0.0002513	0.00296638	ENSG00000196628	TCF4
1497	155.476	-0.385403	0.105299	-3.66009	0.000252127	0.00297367	ENSG00000160963	COL26A1
1498	2042.48	-0.239181	0.0653685	-3.65896	0.00025324	0.00298479	ENSG00000182173	TSEN54
1499	264.729	0.360522	0.0985412	3.65859	0.000253606	0.00298517	ENSG00000226530	NA
1500	45.04	-0.844241	0.230756	-3.65858	0.000253614	0.00298517	ENSG00000130643	CALY
1501	2040.58	-0.28025	0.0766195	-3.65769	0.000254498	0.00299357	ENSG00000008735	MAPK8IP2
1502	3223.32	-0.229401	0.0627453	-3.65607	0.000256116	0.00301045	ENSG00000090316	MAEA
1503	2239.52	0.28434	0.0777755	3.6559	0.000256278	0.00301045	ENSG00000168078	PBK
1504	23143	0.227721	0.0623259	3.65372	0.000258465	0.00303411	ENSG00000009307	CSDE1
1505	551.481	0.2925	0.0800983	3.65176	0.000260451	0.00305537	ENSG00000176597	B3GNT5
1506	1965.66	-0.215658	0.0590637	-3.65127	0.000260943	0.00305908	ENSG00000087206	UIMC1
1507	2694	-0.220174	0.0603235	-3.6499	0.000262346	0.00307347	ENSG00000159692	CTBP1
1508	2287.39	-0.379841	0.104106	-3.64859	0.000263681	0.00308704	ENSG00000167775	CD320
1509	2394.44	0.194524	0.0533285	3.64765	0.00026465	0.00309631	ENSG00000153113	CAST
1510	7828.81	-0.266672	0.0731215	-3.64697	0.000265348	0.00310241	ENSG00000137409	MTCH1
1511	1001.61	-0.294664	0.0808037	-3.64667	0.000265663	0.00310402	ENSG00000181218	H2AC25
1512	2014.2	-0.301217	0.0826064	-3.64641	0.000265925	0.003105	ENSG00000163481	RNF25
1513	32.7894	0.785369	0.215421	3.64574	0.00026662	0.00311104	ENSG00000075790	BCAP29
1514	1163.09	0.355673	0.0976224	3.64335	0.000269113	0.00312976	ENSG00000116678	LEPR
1515	2008.83	0.221023	0.0606678	3.64317	0.000269298	0.00312976	ENSG00000120963	ZNF706
1516	1515.51	-0.338025	0.0927678	-3.64378	0.000268662	0.00312976	ENSG00000148400	NOTCH1
1517	363.092	0.304497	0.0835701	3.64361	0.000268843	0.00312976	ENSG00000123427	EEF1AKMT3
1518	324.284	0.367402	0.100845	3.64324	0.000269229	0.00312976	ENSG00000139508	SLC46A3
1519	579.378	-0.308019	0.0845297	-3.64391	0.000268527	0.00312976	ENSG00000154118	JPH3
1520	1144.9	0.224207	0.0615649	3.6418	0.000270741	0.00314444	ENSG00000142188	TMEM50B
1521	936.846	0.34932	0.0959244	3.64162	0.000270931	0.00314456	ENSG00000182093	GET1
1522	99.0402	0.579922	0.159277	3.64096	0.000271623	0.0031505	ENSG00000179083	FAM133A
1523	4906.82	-0.423712	0.116385	-3.64061	0.000271997	0.00315067	ENSG00000172354	GNB2
1524	35813.9	-0.15241	0.0418632	-3.64067	0.000271928	0.00315067	ENSG00000044574	HSPA5
1525	551.8	0.312905	0.0859684	3.63977	0.000272881	0.00315881	ENSG00000289353	NA
1526	1095.12	0.211781	0.0581893	3.63952	0.000273152	0.00315986	ENSG00000138795	LEF1
1527	2951.61	0.180959	0.0497246	3.63922	0.000273461	0.00316134	ENSG00000012963	UBR7
1528	4801.85	-0.214986	0.0590911	-3.63822	0.000274531	0.00317161	ENSG00000179115	FARSA
1529	268.74	0.380194	0.104513	3.63777	0.000275006	0.00317333	ENSG00000162825	NBPF20
1530	858.088	0.320441	0.0880881	3.63774	0.000275043	0.00317333	ENSG00000234456	MAGI2-AS3
1531	5310.37	0.196146	0.0539707	3.6343	0.000278734	0.00321381	ENSG00000121892	PDS5A
1532	714.702	-0.280916	0.0773282	-3.63278	0.000280385	0.0032307	ENSG00000121753	ADGRB2
1533	1792.22	-0.274366	0.0755332	-3.63239	0.000280808	0.00323345	ENSG00000173638	SLC19A1
1534	4059.18	-0.306256	0.0843185	-3.63213	0.000281089	0.00323455	ENSG00000116649	SRM
1535	5404.05	-0.362103	0.099707	-3.63167	0.000281592	0.00323821	ENSG00000126934	MAP2K2
1536	13046.6	0.214284	0.0590262	3.63031	0.000283079	0.00325318	ENSG00000122565	CBX3
1537	470.801	0.393864	0.108523	3.62931	0.000284182	0.00325943	ENSG00000113391	ARB2A
1538	2423.26	-0.28155	0.0775739	-3.62944	0.000284032	0.00325943	ENSG00000105429	MEGF8
1539	198.384	0.421651	0.116179	3.62932	0.000284164	0.00325943	ENSG00000167766	ZNF83
1540	2836.2	0.226849	0.0625104	3.62898	0.000284538	0.00326137	ENSG00000133114	GPALPP1
1541	26.3761	-1.03226	0.28448	-3.62857	0.000284994	0.00326446	ENSG00000129654	FOXJ1
1542	5146.26	0.314657	0.0867254	3.6282	0.000285401	0.00326699	ENSG00000005812	FBXL3
1543	4417.01	0.188614	0.0520018	3.62706	0.000286664	0.00327715	ENSG00000114744	COMMD2
1544	3277.48	-0.168366	0.0464171	-3.62723	0.000286479	0.00327715	ENSG00000102178	UBL4A
1545	154.485	-0.376291	0.10382	-3.62444	0.000289583	0.00330836	ENSG00000129596	CDO1
1546	508.503	-0.371771	0.10262	-3.62278	0.000291451	0.00332745	ENSG00000168389	MFSD2A
1547	1551.2	0.230288	0.0635694	3.62262	0.000291635	0.00332745	ENSG00000134755	DSC2
1548	622.409	-0.231911	0.064024	-3.62224	0.000292062	0.00333016	ENSG00000181896	ZNF101
1549	155.277	-0.606101	0.167337	-3.62204	0.000292292	0.0033306	ENSG00000288999	NA
1550	6045.64	-0.242635	0.0669939	-3.62174	0.000292624	0.00333221	ENSG00000166123	GPT2
1551	588.663	-0.293974	0.0811759	-3.62144	0.000292965	0.00333393	ENSG00000128581	IFT22
1552	4383.73	0.221008	0.0610507	3.62007	0.000294518	0.00334111	ENSG00000114331	ACAP2
1553	1713.09	-0.259676	0.0717328	-3.62005	0.000294551	0.00334111	ENSG00000146067	FAM193B
1554	26.3968	-0.921477	0.254519	-3.62046	0.000294081	0.00334111	ENSG00000270761	NA
1555	8559.23	0.166733	0.0460552	3.62029	0.000294277	0.00334111	ENSG00000102158	MAGT1
1556	4048.44	-0.246502	0.068093	-3.62007	0.000294521	0.00334111	ENSG00000182979	MTA1
1557	2649.26	0.268968	0.0743032	3.61987	0.000294755	0.00334125	ENSG00000068796	KIF2A
1558	3551.09	0.40621	0.112284	3.61769	0.000297242	0.00336727	ENSG00000181904	C5orf24
1559	2230.06	-0.165424	0.0457368	-3.61687	0.000298191	0.00337584	ENSG00000140521	POLG
1560	2230.06	-0.165424	0.0457368	-3.61687	0.000298191	0.00337584	ENSG00000140521	POLGARF
1561	3390.02	-0.282331	0.0780803	-3.6159	0.000299301	0.00338621	ENSG00000170638	TRABD
1562	7058.43	-0.194109	0.0536859	-3.61565	0.000299601	0.00338741	ENSG00000105655	ISYNA1
1563	2963.33	0.309152	0.08552	3.61497	0.000300386	0.00339409	ENSG00000169855	ROBO1
1564	6691.42	0.169184	0.0468033	3.61479	0.000300593	0.00339424	ENSG00000156802	ATAD2
1565	4393.97	0.228109	0.0631078	3.61459	0.000300819	0.0033946	ENSG00000114209	PDCD10
1566	4588.65	0.176761	0.0489099	3.61402	0.000301489	0.00339997	ENSG00000054267	ARID4B
1567	1325.19	0.253322	0.0701054	3.61344	0.00030216	0.00340534	ENSG00000108854	SMURF2
1568	6581.66	0.264131	0.0731162	3.61249	0.000303274	0.00341569	ENSG00000047634	SCML1
1569	778.597	0.317675	0.087958	3.61166	0.00030424	0.00342436	ENSG00000066468	FGFR2
1570	5290.8	0.314688	0.0871435	3.61114	0.000304848	0.0034254	ENSG00000163428	LRRC58
1571	7426.55	0.259769	0.0719366	3.61108	0.00030492	0.0034254	ENSG00000112739	PRPF4B
1572	1683.15	-0.354673	0.0982108	-3.61134	0.000304615	0.0034254	ENSG00000184470	TXNRD2
1573	3524.52	0.188858	0.0523054	3.61068	0.00030539	0.00342628	ENSG00000116750	UCHL5
1574	75.6608	-0.599609	0.166059	-3.61081	0.000305244	0.00342628	ENSG00000163701	IL17RE
1575	2103.99	0.233187	0.0645871	3.61043	0.000305688	0.00342743	ENSG00000133641	RLIG1
1576	1248.36	-0.230487	0.0638433	-3.6102	0.000305956	0.00342823	ENSG00000196998	WDR45
1577	1296.26	0.177623	0.0492038	3.60993	0.000306275	0.00342961	ENSG00000150712	MTMR12
1578	3289.03	0.207294	0.0574321	3.60937	0.000306938	0.00343264	ENSG00000147475	ERLIN2
1579	965.713	0.241786	0.0669878	3.6094	0.000306911	0.00343264	ENSG00000138593	SECISBP2L
1580	7477.52	-0.253802	0.0703426	-3.60809	0.000308464	0.00344751	ENSG00000132153	DHX30
1581	1591.34	0.298498	0.082797	3.60518	0.000311941	0.00348414	ENSG00000003989	SLC7A2
1582	1289.6	-0.360751	0.100081	-3.60459	0.000312646	0.00348756	ENSG00000146576	INTS15
1583	42961.6	0.268419	0.0744645	3.60465	0.000312568	0.00348756	ENSG00000104408	EIF3E
1584	673.527	0.232192	0.0644391	3.60328	0.000314228	0.00350297	ENSG00000188785	ZNF548
1585	46.9779	0.773776	0.214755	3.60307	0.00031448	0.00350355	ENSG00000185864	NPIPB4
1586	4015.35	0.164352	0.0456226	3.60243	0.000315254	0.00350993	ENSG00000097033	SH3GLB1
1587	1859.28	-0.252171	0.0700237	-3.60122	0.000316728	0.00352187	ENSG00000160688	FLAD1
1588	1666.06	0.330919	0.0918908	3.60123	0.000316721	0.00352187	ENSG00000186106	ANKRD46
1589	1362.75	0.267375	0.0742658	3.60024	0.000317923	0.0035329	ENSG00000070718	AP3M2
1590	6700.17	0.267889	0.0744228	3.59956	0.000318762	0.00353803	ENSG00000125868	DSTN
1591	4529.84	0.296304	0.0823174	3.59953	0.000318789	0.00353803	ENSG00000253352	TUG1
1592	1437.15	-0.215335	0.0598394	-3.59855	0.000319993	0.00354914	ENSG00000172409	CLP1
1593	1811.52	0.234525	0.0651948	3.5973	0.000321536	0.00354942	ENSG00000005436	GCFC2
1594	3508.01	0.249566	0.0693625	3.598	0.000320674	0.00354942	ENSG00000138078	PREPL
1595	1018.52	0.224943	0.0625161	3.59817	0.000320464	0.00354942	ENSG00000119042	SATB2
1596	1963.38	0.217469	0.060444	3.59785	0.000320856	0.00354942	ENSG00000165392	WRN
1597	1705.46	0.230574	0.06408	3.59821	0.00032041	0.00354942	ENSG00000119328	ABITRAM
1598	693.198	-0.322398	0.0896243	-3.59722	0.000321642	0.00354942	ENSG00000107829	FBXW4
1599	1610.54	-0.242645	0.0674446	-3.5977	0.000321045	0.00354942	ENSG00000131652	THOC6
1600	2382.79	0.331164	0.0920581	3.59733	0.000321499	0.00354942	ENSG00000132640	BTBD3
1601	10452.3	-0.290258	0.0807031	-3.59661	0.000322386	0.00355389	ENSG00000087087	SRRT
1602	11050.7	-0.348489	0.0968951	-3.59656	0.000322453	0.00355389	ENSG00000100241	SBF1
1603	3612.49	0.128145	0.0356486	3.59468	0.000324785	0.00357734	ENSG00000136436	CALCOCO2
1604	902.452	-0.22473	0.0625468	-3.59299	0.000326907	0.00359845	ENSG00000112039	FANCE
1605	1165.47	0.316878	0.0882156	3.59208	0.000328044	0.00360677	ENSG00000112319	EYA4
1606	1695.04	0.267601	0.0744981	3.59206	0.000328076	0.00360677	ENSG00000100522	GNPNAT1
1607	1275.98	0.235741	0.0656373	3.59157	0.000328687	0.00361122	ENSG00000157869	RAB28
1608	2331.62	0.270177	0.0752925	3.58836	0.000332762	0.0036537	ENSG00000111885	MAN1A1
1609	888.327	0.287396	0.0801508	3.58569	0.000336187	0.00368668	ENSG00000259781	NA
1610	160.456	-0.692715	0.193186	-3.58574	0.000336123	0.00368668	ENSG00000095752	IL11
1611	252.628	0.553009	0.154254	3.58505	0.000337017	0.00369115	ENSG00000162669	HFM1
1612	950.401	0.304607	0.0849651	3.58509	0.000336963	0.00369115	ENSG00000213468	FIRRE
1613	59.3444	-0.819804	0.228684	-3.58487	0.000337247	0.00369135	ENSG00000171794	UTF1
1614	2680.32	0.201402	0.0561916	3.5842	0.000338111	0.0036985	ENSG00000111540	RAB5B
1615	26.085	0.890916	0.248596	3.58379	0.000338647	0.00370204	ENSG00000164082	GRM2
1616	1276.76	-0.648873	0.181074	-3.58348	0.000339047	0.00370411	ENSG00000006327	TNFRSF12A
1617	6750.83	0.246428	0.0687921	3.58221	0.000340702	0.00371593	ENSG00000077097	TOP2B
1618	1144.09	-0.236701	0.0660766	-3.58223	0.000340679	0.00371593	ENSG00000183751	TBL3
1619	962.301	-0.288375	0.0805032	-3.58216	0.000340767	0.00371593	ENSG00000102977	ACD
1620	5324.47	-0.325151	0.0907764	-3.58188	0.000341125	0.00371727	ENSG00000198055	GRK6
1621	253.776	0.345498	0.0964609	3.58174	0.000341315	0.00371727	ENSG00000269994	LINC02893
1622	527.921	0.391225	0.10926	3.58067	0.00034272	0.00373025	ENSG00000091129	NRCAM
1623	625.246	-0.349402	0.0975911	-3.58026	0.000343252	0.00373371	ENSG00000099849	RASSF7
1624	1451.11	0.225591	0.0630128	3.58008	0.000343485	0.00373393	ENSG00000005483	KMT2E
1625	687.403	0.358089	0.100038	3.57954	0.000344197	0.00373702	ENSG00000162636	EEIG2
1626	5399.12	0.210726	0.0588689	3.57958	0.000344151	0.00373702	ENSG00000130396	AFDN
1627	4282.78	-0.381971	0.10673	-3.57887	0.000345088	0.00374438	ENSG00000179271	GADD45GIP1
1628	1038.37	0.402271	0.112422	3.57822	0.000345936	0.00374661	ENSG00000152413	HOMER1
1629	903.606	-0.222731	0.0622432	-3.5784	0.000345704	0.00374661	ENSG00000160991	ORAI2
1630	4631.97	0.155517	0.0434604	3.57837	0.000345747	0.00374661	ENSG00000101557	USP14
1631	2233.01	-0.227817	0.063672	-3.57798	0.000346262	0.00374782	ENSG00000160209	PDXK
1632	52.4712	-0.61465	0.171838	-3.5769	0.000347688	0.00376092	ENSG00000275294	NA
1633	1395.75	0.263284	0.0736146	3.57651	0.00034821	0.00376424	ENSG00000213463	SYNJ2BP
1634	3108.98	0.271719	0.0759809	3.57615	0.000348688	0.00376589	ENSG00000162368	CMPK1
1635	1177	0.2227	0.0622751	3.57607	0.000348793	0.00376589	ENSG00000198732	SMOC1
1636	1942.91	0.229892	0.0643037	3.5751	0.000350091	0.00377757	ENSG00000197299	BLM
1637	128.143	0.721408	0.201825	3.57443	0.000350995	0.0037823	ENSG00000153993	SEMA3D
1638	248.744	0.334369	0.0935483	3.57429	0.000351178	0.0037823	ENSG00000251192	ZNF674
1639	528.697	0.318379	0.0890742	3.57431	0.000351149	0.0037823	ENSG00000133739	LRRCC1
1640	664.913	0.295813	0.0827686	3.57398	0.000351594	0.00378445	ENSG00000145431	PDGFC
1641	269.164	-0.351322	0.0983173	-3.57335	0.00035244	0.00378889	ENSG00000104892	KLC3
1642	102.387	-0.613857	0.17178	-3.5735	0.00035224	0.00378889	ENSG00000115257	PCSK4
1643	30293.7	-0.349171	0.0977367	-3.57257	0.000353497	0.00379793	ENSG00000115268	RPS15
1644	2705.49	0.237803	0.066571	3.57217	0.000354037	0.00380139	ENSG00000119950	MXI1
1645	3786.94	-0.264098	0.073948	-3.57141	0.000355069	0.00381013	ENSG00000132823	OSER1
1646	14441.6	0.210447	0.0589295	3.57117	0.000355391	0.00381124	ENSG00000184007	PTP4A2
1647	328.326	0.450996	0.126305	3.5707	0.00035603	0.00381342	ENSG00000106031	HOXA13
1648	2791.87	0.372844	0.104417	3.57072	0.000356003	0.00381342	ENSG00000076554	TPD52
1649	2791.87	0.372844	0.104417	3.57072	0.000356003	0.00381342	ENSG00000076554	TPD52-MRPS28
1650	4862.63	-0.317822	0.0890273	-3.56994	0.000357065	0.00381983	ENSG00000160957	RECQL4
1651	762.122	-0.280187	0.0784818	-3.57009	0.000356853	0.00381983	ENSG00000173465	ZNRD2
1652	159.801	-0.589986	0.165299	-3.5692	0.000358071	0.00382825	ENSG00000105258	POLR2I
1653	3237.21	-0.270075	0.0757247	-3.56654	0.000361719	0.00386489	ENSG00000161904	LEMD2
1654	368.806	0.418696	0.117424	3.56567	0.000362928	0.00387308	ENSG00000173275	ZNF449
1655	107.494	-0.600512	0.168408	-3.56581	0.000362735	0.00387308	ENSG00000099866	MADCAM1
1656	3819.07	-0.326984	0.0917455	-3.56404	0.000365192	0.00389486	ENSG00000177410	ZFAS1
1657	2786.05	0.271326	0.0761938	3.561	0.000369449	0.00393786	ENSG00000197930	ERO1A
1658	5212.26	-0.236085	0.0663045	-3.56062	0.000369975	0.00394107	ENSG00000135334	AKIRIN2
1659	123.772	-0.443579	0.12462	-3.55945	0.000371633	0.00395632	ENSG00000136371	MTHFS
1660	766.351	-0.249559	0.0701252	-3.55876	0.000372603	0.00396183	ENSG00000169242	EFNA1
1661	2304.66	0.224422	0.0630592	3.5589	0.000372412	0.00396183	ENSG00000114742	WDR48
1662	3002.56	-0.401651	0.112876	-3.55833	0.000373215	0.00396592	ENSG00000125901	MRPS26
1663	5545.5	0.188836	0.053071	3.55817	0.000373446	0.00396596	ENSG00000119396	RAB14
1664	2641.44	0.209086	0.0587707	3.55766	0.000374178	0.00397133	ENSG00000033178	UBA6
1665	3432.52	-0.232689	0.0654171	-3.55701	0.000375095	0.00397864	ENSG00000137312	FLOT1
1666	1433.08	0.215335	0.060557	3.55591	0.000376679	0.00399303	ENSG00000135111	TBX3
1667	1232.49	0.308243	0.0866903	3.55568	0.00037701	0.00399411	ENSG00000134049	IER3IP1
1668	12696.2	0.145207	0.0408483	3.55478	0.000378296	0.00400531	ENSG00000106052	TAX1BP1
1669	76.4054	0.727006	0.20453	3.55451	0.000378677	0.00400692	ENSG00000154175	ABI3BP
1670	1414.96	-0.3232	0.0909541	-3.55344	0.000380234	0.00402096	ENSG00000175197	DDIT3
1671	1170.6	-0.463348	0.130405	-3.55313	0.00038067	0.00402314	ENSG00000168061	SAC3D1
1672	116.151	0.607653	0.171057	3.55234	0.000381817	0.00403283	ENSG00000232931	NA
1673	948.927	0.3448	0.0970911	3.55131	0.000383321	0.00404139	ENSG00000198189	HSD17B11
1674	121.363	-0.452405	0.127382	-3.55157	0.00038294	0.00404139	ENSG00000257511	LOC100420981
1675	1697.33	-0.215492	0.0606796	-3.55131	0.000383319	0.00404139	ENSG00000124160	NCOA5
1676	2263.77	0.255598	0.0719808	3.55091	0.000383901	0.00404507	ENSG00000174579	MSL2
1677	2924.1	0.344986	0.0971964	3.54937	0.000386147	0.00406628	ENSG00000148700	ADD3
1678	1932.24	-0.37029	0.104348	-3.54861	0.000387271	0.00407365	ENSG00000126062	TMEM115
1679	8430.9	0.152952	0.0431024	3.54858	0.000387312	0.00407365	ENSG00000013374	NUB1
1680	2418.46	0.160789	0.0453135	3.54837	0.000387629	0.00407453	ENSG00000133789	SWAP70
1681	906.274	0.200904	0.0566276	3.5478	0.000388456	0.00407502	ENSG00000127980	PEX1
1682	2236.08	0.217011	0.0611636	3.54805	0.000388097	0.00407502	ENSG00000102098	SCML2
1683	941.808	0.195217	0.0550264	3.5477	0.000388607	0.00407502	ENSG00000122729	ACO1
1684	63.8842	0.67891	0.191364	3.54774	0.000388556	0.00407502	ENSG00000285077	ARHGAP11B
1685	632.709	-0.269979	0.0761046	-3.54748	0.000388941	0.00407608	ENSG00000109501	WFS1
1686	892.906	-0.370815	0.104578	-3.54581	0.000391407	0.0040992	ENSG00000166925	TSC22D4
1687	1934.71	-0.237593	0.0670092	-3.54567	0.000391617	0.0040992	ENSG00000103653	CSK
1688	1342.89	0.281042	0.0792673	3.5455	0.000391865	0.00409935	ENSG00000001561	ENPP4
1689	3104.19	0.158254	0.0446589	3.54362	0.000394675	0.00412628	ENSG00000138029	HADHB
1690	556.329	-0.296545	0.0836931	-3.54325	0.000395234	0.00412966	ENSG00000065057	NTHL1
1691	943.741	-0.262764	0.0741632	-3.54305	0.000395529	0.00413027	ENSG00000136878	USP20
1692	7531.04	0.209069	0.0590127	3.54278	0.000395928	0.00413041	ENSG00000213281	NRAS
1693	98.6997	-0.538938	0.152125	-3.54273	0.000396015	0.00413041	ENSG00000146700	SSC4D
1694	1057.6	-0.235789	0.066564	-3.54229	0.000396668	0.00413475	ENSG00000162062	TEDC2
1695	327.67	-0.772942	0.218215	-3.5421	0.00039695	0.00413523	ENSG00000141933	TPGS1
1696	463.483	-0.298298	0.0842255	-3.54166	0.00039761	0.00413964	ENSG00000204564	C6orf136
1697	1057.46	0.244422	0.0690218	3.54123	0.000398267	0.00414402	ENSG00000182141	ZNF708
1698	578.722	0.412265	0.116425	3.54104	0.000398552	0.00414452	ENSG00000186767	SPIN4
1699	1907.07	-0.278384	0.0786231	-3.54074	0.000399013	0.00414684	ENSG00000180992	MRPL14
1700	1686.22	-0.295986	0.083625	-3.53944	0.000400971	0.00416472	ENSG00000105705	SUGP1
1701	5374.96	-0.256657	0.0725176	-3.53924	0.000401288	0.00416554	ENSG00000183684	ALYREF
1702	3610.19	0.142624	0.0403042	3.53869	0.000402116	0.00417165	ENSG00000119812	FAM98A
1703	3610.19	0.142624	0.0403042	3.53869	0.000402116	0.00417165	ENSG00000119812	RASGRP3-AS1
1704	1396.69	-0.448719	0.126811	-3.53848	0.000402434	0.00417248	ENSG00000129911	KLF16
1705	1316.57	0.250956	0.0709371	3.53773	0.000403589	0.00418198	ENSG00000018189	RUFY3
1706	305.625	0.345326	0.097622	3.53738	0.000404115	0.00418495	ENSG00000156140	ADAMTS3
1707	1415.17	0.251179	0.0710156	3.53695	0.000404772	0.00418927	ENSG00000144306	SCRN3
1708	10474.2	0.195313	0.0552369	3.53592	0.00040636	0.00420073	ENSG00000169504	CLIC4
1709	126.353	0.528967	0.149594	3.53601	0.000406213	0.00420073	ENSG00000183023	SLC8A1
1710	2153.15	0.303315	0.0858057	3.53491	0.000407922	0.00420789	ENSG00000163728	TTC14
1711	7537.3	0.147321	0.0416785	3.53469	0.000408255	0.00420789	ENSG00000164134	NAA15
1712	62.3522	0.561924	0.158964	3.53491	0.000407915	0.00420789	ENSG00000164404	GDF9
1713	2443.31	0.202508	0.05729	3.53478	0.000408113	0.00420789	ENSG00000083642	PDS5B
1714	3366.27	-0.346619	0.0980456	-3.53529	0.000407332	0.00420789	ENSG00000095906	NUBP2
1715	2678.79	-0.345396	0.0977485	-3.53352	0.00041007	0.00422162	ENSG00000103326	CAPN15
1716	439.529	-0.267126	0.0755976	-3.53352	0.000410064	0.00422162	ENSG00000128011	LRFN1
1717	79.2851	-0.559578	0.158398	-3.53274	0.00041128	0.00423159	ENSG00000274104	NA
1718	827.867	-0.282301	0.0799342	-3.53166	0.000412956	0.00424633	ENSG00000067840	PDZD4
1719	1305.58	0.25051	0.0709479	3.5309	0.000414145	0.00425605	ENSG00000168944	CEP120
1720	1951.13	0.243595	0.0689981	3.53046	0.000414844	0.00426074	ENSG00000198707	CEP290
1721	1799.98	-0.255466	0.072365	-3.53025	0.000415175	0.00426163	ENSG00000136877	FPGS
1722	178059	0.208941	0.0591942	3.52975	0.000415959	0.00426218	ENSG00000181163	NPM1
1723	2053.61	0.343078	0.0971903	3.52996	0.000415623	0.00426218	ENSG00000188647	PTAR1
1724	521.896	-0.293695	0.0832026	-3.52988	0.000415753	0.00426218	ENSG00000088881	EBF4
1725	94.7574	0.616757	0.174771	3.52895	0.000417212	0.00427252	ENSG00000214106	NA
1726	6046.75	0.221281	0.0627246	3.52783	0.000418985	0.00428315	ENSG00000153922	CHD1
1727	256.842	0.411922	0.11676	3.52793	0.000418825	0.00428315	ENSG00000104313	EYA1
1728	1361.33	-0.258644	0.0733096	-3.52811	0.000418545	0.00428315	ENSG00000141499	WRAP53
1729	1341.6	0.358308	0.101627	3.5257	0.000422362	0.00431012	ENSG00000133703	KRAS
1730	3526.93	-0.383792	0.108853	-3.52579	0.000422216	0.00431012	ENSG00000167969	ECI1
1731	125.361	-0.509029	0.144371	-3.52584	0.000422142	0.00431012	ENSG00000181284	TMEM102
1732	1523.67	0.188948	0.053603	3.52495	0.000423562	0.00431984	ENSG00000073969	NSF
1733	2153.7	0.331285	0.0939962	3.52445	0.00042437	0.00432556	ENSG00000138448	ITGAV
1734	3907.72	-0.285993	0.0811541	-3.52407	0.000424978	0.00432923	ENSG00000213619	NDUFS3
1735	1904.03	0.260919	0.0740492	3.52359	0.000425744	0.00433451	ENSG00000099810	MTAP
1736	815.385	0.344644	0.0978669	3.52156	0.000429012	0.00436524	ENSG00000134909	ARHGAP32
1737	30.1418	0.954502	0.271064	3.52132	0.000429401	0.00436666	ENSG00000112309	B3GAT2
1738	1201.13	0.287083	0.0815531	3.52019	0.000431233	0.00438036	ENSG00000107186	MPDZ
1739	3465.1	0.179015	0.0508557	3.52005	0.000431466	0.00438036	ENSG00000100644	HIF1A
1740	256.758	-0.411659	0.116948	-3.52003	0.000431499	0.00438036	ENSG00000290928	NA
1741	3789.43	-0.231527	0.0657778	-3.51983	0.000431819	0.00438106	ENSG00000186716	BCR
1742	2299.34	-0.386462	0.109819	-3.51909	0.000433026	0.00439076	ENSG00000176101	SSNA1
1743	566.767	0.340636	0.0968054	3.51877	0.000433546	0.00439348	ENSG00000072133	RPS6KA6
1744	1748.87	0.187467	0.0532849	3.51821	0.000434471	0.00439884	ENSG00000144161	ZC3H8
1745	1876.44	-0.374277	0.106389	-3.51799	0.000434829	0.00439884	ENSG00000148335	NTMT1
1746	453.347	-0.316331	0.0899164	-3.51806	0.000434719	0.00439884	ENSG00000185347	TEDC1
1747	2049.91	0.169947	0.0483114	3.51773	0.000435248	0.00440054	ENSG00000122126	OCRL
1748	838.566	0.24442	0.0694912	3.51728	0.000435986	0.00440478	ENSG00000050130	JKAMP
1749	269.202	0.318557	0.090572	3.51717	0.000436172	0.00440478	ENSG00000154240	CEP112
1750	862.453	-0.391323	0.111275	-3.51674	0.000436885	0.00440944	ENSG00000224051	CPTP
1751	29381.8	0.146687	0.0417208	3.51592	0.00043824	0.00442056	ENSG00000189403	HMGB1
1752	936.289	0.20426	0.0580989	3.51573	0.00043854	0.00442104	ENSG00000154359	LONRF1
1753	80.5338	0.48136	0.136993	3.51374	0.000441838	0.00444916	ENSG00000245526	MIR9-2HG
1754	1781.27	-0.307442	0.0874968	-3.51375	0.000441827	0.00444916	ENSG00000176014	TUBB6
1755	710.247	-0.300588	0.0855559	-3.51335	0.000442498	0.00445068	ENSG00000166189	HPS6
1756	18.0735	-1.13321	0.322538	-3.51342	0.000442382	0.00445068	ENSG00000243024	NA
1757	3632.93	0.318526	0.0906705	3.513	0.000443073	0.00445171	ENSG00000145734	BDP1
1758	1645.47	0.213739	0.0608427	3.51298	0.000443109	0.00445171	ENSG00000132842	AP3B1
1759	710.065	-0.323369	0.0920589	-3.51264	0.000443685	0.00445493	ENSG00000172932	ANKRD13D
1760	7641.76	0.156697	0.0446557	3.509	0.000449792	0.00450849	ENSG00000069329	VPS35
1761	1699.82	-0.313636	0.08938	-3.50901	0.000449772	0.00450849	ENSG00000169689	CENPX
1762	39.333	-0.735655	0.209642	-3.5091	0.000449628	0.00450849	ENSG00000100288	CHKB
1763	2446.03	0.181917	0.0518657	3.50746	0.000452398	0.00452935	ENSG00000071539	TRIP13
1764	748.968	0.295945	0.0843793	3.50732	0.00045265	0.00452935	ENSG00000185532	PRKG1
1765	762.305	-0.256754	0.0732021	-3.50748	0.000452379	0.00452935	ENSG00000124444	ZNF576
1766	93.0583	0.548908	0.156511	3.50714	0.000452944	0.00452969	ENSG00000165029	ABCA1
1767	1305.78	-0.389912	0.111211	-3.50606	0.000454795	0.00454561	ENSG00000174109	UQCC4
1768	2097.92	0.33391	0.0952812	3.50447	0.000457517	0.0045677	ENSG00000164164	OTUD4
1769	3746	-0.297688	0.0849452	-3.50446	0.000457527	0.0045677	ENSG00000185122	HSF1
1770	1345.95	0.306356	0.087446	3.50337	0.000459403	0.00458033	ENSG00000145390	USP53
1771	2202.48	0.248337	0.0708872	3.50327	0.000459578	0.00458033	ENSG00000184445	KNTC1
1772	51628.2	0.268853	0.0767422	3.50333	0.000459481	0.00458033	ENSG00000198695	ND6
1773	1289.55	-0.453719	0.129525	-3.50293	0.000460168	0.00458359	ENSG00000144485	HES6
1774	2720.11	0.205045	0.0585432	3.50245	0.000460994	0.00458769	ENSG00000127337	YEATS4
1775	4547.95	-0.172697	0.0493082	-3.50239	0.000461104	0.00458769	ENSG00000004142	POLDIP2
1776	642.104	0.303933	0.0867909	3.5019	0.000461949	0.00459088	ENSG00000162599	NFIA
1777	605.561	-0.249632	0.071282	-3.50203	0.000461732	0.00459088	ENSG00000103496	STX4
1778	113.566	-0.447861	0.127898	-3.50172	0.000462267	0.00459143	ENSG00000188878	FBF1
1779	631.261	-0.299029	0.0854168	-3.50082	0.000463822	0.00460426	ENSG00000135736	CCDC102A
1780	6437.39	-0.367624	0.105028	-3.50025	0.000464831	0.00461166	ENSG00000232956	SNHG15
1781	2159.04	-0.210946	0.0602711	-3.49995	0.000465347	0.00461208	ENSG00000145901	TNIP1
1782	2230.3	0.301595	0.086174	3.49984	0.00046554	0.00461208	ENSG00000136051	WASHC4
1783	897.845	-0.368567	0.105312	-3.49977	0.000465665	0.00461208	ENSG00000125652	ALKBH7
1784	32.9488	-0.755273	0.215849	-3.49907	0.000466876	0.00462147	ENSG00000179698	WDR97
1785	938.221	0.367203	0.104954	3.49871	0.000467512	0.00462514	ENSG00000185630	PBX1
1786	4558.16	-0.144775	0.0413923	-3.49763	0.000469407	0.00464126	ENSG00000176915	ANKLE2
1787	1428.07	-0.209672	0.0599635	-3.49665	0.000471136	0.00465573	ENSG00000110871	COQ5
1788	413.108	-0.24413	0.0698304	-3.49605	0.000472205	0.00466366	ENSG00000100949	RABGGTA
1789	143.549	0.543845	0.155601	3.49511	0.000473863	0.0046774	ENSG00000178568	ERBB4
1790	3628.38	0.247283	0.0707701	3.49417	0.000475537	0.00469127	ENSG00000052723	SIKE1
1791	805.113	-0.472225	0.135154	-3.49397	0.000475892	0.00469212	ENSG00000171813	PWWP2B
1792	1124.97	-0.264209	0.0756374	-3.4931	0.000477454	0.00470487	ENSG00000173511	VEGFB
1793	3422.73	0.205224	0.058773	3.49181	0.000479766	0.00471658	ENSG00000168118	RAB4A
1794	329.432	-0.44426	0.127245	-3.49138	0.000480525	0.00471658	ENSG00000102109	PCSK1N
1795	147.599	0.48156	0.137894	3.49225	0.00047897	0.00471658	ENSG00000156103	MMP16
1796	35.7616	-0.751165	0.215141	-3.4915	0.00048032	0.00471658	ENSG00000278993	NA
1797	6687.48	-0.398229	0.114061	-3.49138	0.00048053	0.00471658	ENSG00000149923	PPP4C
1798	163725	-0.304515	0.0872115	-3.49168	0.000479992	0.00471658	ENSG00000167526	RPL13
1799	1001.56	-0.248046	0.0710367	-3.4918	0.000479784	0.00471658	ENSG00000104884	ERCC2
1800	155.282	0.409494	0.117312	3.49064	0.000481869	0.00472708	ENSG00000206077	ZDHHC11B
1801	907.91	-0.206109	0.0590684	-3.48933	0.000484232	0.0047476	ENSG00000006695	COX10
1802	276.686	-0.376923	0.108051	-3.48838	0.000485953	0.00475913	ENSG00000177854	TMEM187
1803	364.231	0.392035	0.112379	3.48849	0.000485755	0.00475913	ENSG00000278041	NA
1804	524.536	-0.376825	0.108028	-3.48822	0.00048624	0.00475927	ENSG00000235961	PNMA6A
1805	702.235	-0.253917	0.0728303	-3.48642	0.000489531	0.0047888	ENSG00000235173	HGH1
1806	2611.5	-0.346066	0.0992802	-3.48575	0.000490759	0.00479814	ENSG00000166595	CIAO2B
1807	3628.67	0.343527	0.0985632	3.48534	0.000491507	0.00480249	ENSG00000198162	MAN1A2
1808	1109.59	-0.31717	0.0910046	-3.48521	0.000491753	0.00480249	ENSG00000124067	SLC12A4
1809	7272.88	0.278669	0.0799886	3.48386	0.00049423	0.00482398	ENSG00000170144	HNRNPA3
1810	1598.66	-0.180146	0.0517179	-3.48324	0.00049538	0.00483251	ENSG00000103510	KAT8
1811	872.784	0.323452	0.0929032	3.4816	0.000498423	0.00485948	ENSG00000147894	C9orf72
1812	983.462	-0.210345	0.0604197	-3.4814	0.000498807	0.00486052	ENSG00000182774	RPS17
1813	3286.91	-0.277366	0.0796877	-3.48066	0.000500184	0.00486851	ENSG00000061936	SFSWAP
1814	366.335	-0.288833	0.0829811	-3.48071	0.000500093	0.00486851	ENSG00000226742	HSBP1L1
1815	2478.13	0.259329	0.0745115	3.48039	0.000500693	0.00487075	ENSG00000180776	ZDHHC20
1816	1594.36	-0.305947	0.0879099	-3.48023	0.000500986	0.00487089	ENSG00000178381	ZFAND2A
1817	1654.84	0.285976	0.0821833	3.47973	0.00050192	0.00487727	ENSG00000155100	OTUD6B
1818	1904.8	0.213347	0.0613201	3.47924	0.000502844	0.00488354	ENSG00000077458	FAM76B
1819	5807.33	0.293688	0.0844306	3.47846	0.000504305	0.00489156	ENSG00000120137	PANK3
1820	621.542	0.361378	0.103897	3.47824	0.000504722	0.00489156	ENSG00000198814	GK
1821	958.74	-0.190073	0.0546468	-3.4782	0.000504789	0.00489156	ENSG00000104228	TRIM35
1822	1380.58	0.256878	0.0738513	3.47832	0.000504571	0.00489156	ENSG00000072401	UBE2D1
1823	7427.66	0.207163	0.0595683	3.47774	0.000505661	0.0048973	ENSG00000111530	CAND1
1824	1182.25	-0.390607	0.112332	-3.47727	0.000506555	0.00490324	ENSG00000079313	REXO1
1825	2281.93	-0.262786	0.0755795	-3.47694	0.000507166	0.00490373	ENSG00000162413	KLHL21
1826	5034.72	0.257758	0.0741326	3.47698	0.000507097	0.00490373	ENSG00000197045	GMFB
1827	1595.85	-0.255086	0.0733808	-3.47619	0.000508584	0.00491472	ENSG00000160360	GPSM1
1828	526.273	0.27472	0.079034	3.47597	0.000509006	0.00491608	ENSG00000234912	SNHG20
1829	1166.17	-0.282451	0.0812853	-3.47481	0.000511216	0.00493471	ENSG00000109016	DHRS7B
1830	3525.61	0.235986	0.0679185	3.47455	0.000511708	0.00493673	ENSG00000165410	CFL2
1831	614.633	-0.418159	0.120423	-3.47241	0.000515812	0.00497084	ENSG00000247596	TWF2
1832	5990.95	0.163561	0.0471023	3.47245	0.000515725	0.00497084	ENSG00000277443	MARCKS
1833	843.949	0.253341	0.0729677	3.47196	0.000516667	0.00497086	ENSG00000198648	STK39
1834	126.222	-0.456244	0.131399	-3.47219	0.000516232	0.00497086	ENSG00000289154	NA
1835	2543.3	-0.151731	0.0437004	-3.47206	0.000516472	0.00497086	ENSG00000141101	NOB1
1836	484.486	-0.396668	0.114269	-3.47136	0.000517836	0.0049739	ENSG00000168826	ZBTB49
1837	1956.03	0.319141	0.0919313	3.47152	0.000517528	0.0049739	ENSG00000165389	SPTSSA
1838	19.2357	-1.11842	0.322175	-3.47147	0.000517608	0.0049739	ENSG00000261431	NA
1839	943.758	-0.214168	0.0616994	-3.47116	0.000518222	0.00497487	ENSG00000067606	PRKCZ
1840	2791.63	0.283598	0.0817076	3.47089	0.000518741	0.00497712	ENSG00000182985	CADM1
1841	67.0236	-0.514154	0.148219	-3.46887	0.000522647	0.00501185	ENSG00000186976	EFCAB6
1842	3053.82	-0.338406	0.097578	-3.46806	0.000524232	0.00502429	ENSG00000105254	TBCB
1843	625.81	0.349939	0.10094	3.4668	0.000526688	0.00504507	ENSG00000172493	AFF1
1844	583.488	-0.242166	0.0698636	-3.46627	0.000527734	0.00505232	ENSG00000165238	WNK2
1845	421.004	-0.336404	0.09706	-3.46594	0.000528379	0.00505573	ENSG00000184185	KCNJ12
1846	231.664	0.370786	0.106997	3.46539	0.000529462	0.00506056	ENSG00000143494	VASH2
1847	133.855	0.413029	0.119185	3.46544	0.00052936	0.00506056	ENSG00000048052	HDAC9
1848	201.585	0.459396	0.132579	3.46506	0.000530111	0.005064	ENSG00000113971	NPHP3
1849	531.241	0.264295	0.0762869	3.46449	0.000531238	0.00507199	ENSG00000184785	SMIM10
1850	773.764	-0.285974	0.0825676	-3.46351	0.000533175	0.00508771	ENSG00000103245	CIAO3
1851	1840.09	0.240098	0.0693367	3.46279	0.000534615	0.00509867	ENSG00000157224	CLDN12
1852	582.448	0.25715	0.0742754	3.46212	0.000535941	0.00510574	ENSG00000147592	LACTB2
1853	1094.89	-0.436138	0.12597	-3.46224	0.00053569	0.00510574	ENSG00000109089	CDR2L
1854	3826.82	0.295776	0.0854461	3.46155	0.000537077	0.00511378	ENSG00000134709	HOOK1
1855	1203.79	-0.322102	0.0930615	-3.46117	0.000537823	0.0051181	ENSG00000174917	MICOS13
1856	1393.91	0.202215	0.0584529	3.45946	0.000541268	0.00514428	ENSG00000099256	PRTFDC1
1857	3151.08	0.228565	0.066071	3.45939	0.000541403	0.00514428	ENSG00000087470	DNM1L
1858	4965.06	0.153965	0.0445068	3.45936	0.000541457	0.00514428	ENSG00000120686	UFM1
1859	1945.82	-0.412545	0.119282	-3.45856	0.000543073	0.00515683	ENSG00000153443	UBALD1
1860	1538.52	0.180888	0.0523081	3.45813	0.000543942	0.00516228	ENSG00000175745	NR2F1
1861	223.746	-0.377422	0.109159	-3.45753	0.000545154	0.00517098	ENSG00000145632	PLK2
1862	3423.36	-0.295453	0.0854636	-3.45707	0.000546086	0.00517701	ENSG00000112787	FBRSL1
1863	958.472	0.233906	0.0676681	3.45666	0.000546909	0.00518132	ENSG00000111877	MCM9
1864	10.8217	-1.52263	0.440507	-3.45655	0.000547132	0.00518132	ENSG00000289255	NA
1865	1491.73	-0.294957	0.0853393	-3.45629	0.000547671	0.00518285	ENSG00000069011	PITX1
1866	38.0789	-1.04362	0.301957	-3.45618	0.000547887	0.00518285	ENSG00000289028	NA
1867	1965.22	0.233434	0.0675549	3.45547	0.00054933	0.00518651	ENSG00000085832	EPS15
1868	414.653	0.396718	0.114805	3.45558	0.000549119	0.00518651	ENSG00000145779	TNFAIP8
1869	1980.05	0.21791	0.063062	3.4555	0.000549282	0.00518651	ENSG00000147251	DOCK11
1870	1467.34	-0.268965	0.0778389	-3.45541	0.00054946	0.00518651	ENSG00000148362	PAXX
1871	17356.9	0.175103	0.0506815	3.45497	0.000550347	0.00519078	ENSG00000111371	SLC38A1
1872	4930.81	-0.25722	0.0744508	-3.4549	0.000550506	0.00519078	ENSG00000196365	LONP1
1873	57.0706	-0.550601	0.159379	-3.45467	0.000550967	0.00519233	ENSG00000132141	CCT6B
1874	2677.23	-0.344294	0.0996846	-3.45384	0.000552675	0.00520562	ENSG00000167657	DAPK3
1875	958.926	-0.199538	0.0578114	-3.45153	0.000557418	0.00524747	ENSG00000092020	PPP2R3C
1876	554.401	-0.347772	0.100779	-3.45085	0.000558832	0.00525795	ENSG00000132004	FBXW9
1877	2646.6	0.243118	0.0704626	3.45032	0.000559929	0.00526544	ENSG00000119729	RHOQ
1878	239.558	-0.464847	0.134737	-3.45003	0.000560531	0.00526827	ENSG00000175701	MTLN
1879	833.191	0.287159	0.0832393	3.4498	0.000561003	0.00526987	ENSG00000187790	FANCM
1880	2564.92	0.216795	0.0628473	3.44955	0.000561526	0.00527195	ENSG00000112249	ASCC3
1881	165.719	0.467	0.135392	3.44924	0.000562169	0.00527516	ENSG00000118946	PCDH17
1882	484.74	0.306102	0.0887534	3.4489	0.000562868	0.00527606	ENSG00000184500	PROS1
1883	738.829	-0.279785	0.0811212	-3.44897	0.00056273	0.00527606	ENSG00000128266	GNAZ
1884	122.417	-0.515381	0.149446	-3.44861	0.000563474	0.00527891	ENSG00000173918	C1QTNF1
1885	2794.66	0.158687	0.0460179	3.44838	0.000563955	0.00528059	ENSG00000048544	MRPS10
1886	3434.12	0.18511	0.0536939	3.4475	0.000565802	0.00528938	ENSG00000123983	ACSL3
1887	2901.37	0.242855	0.07044	3.44768	0.00056542	0.00528938	ENSG00000109270	LAMTOR3
1888	553.585	0.437007	0.126755	3.44764	0.000565502	0.00528938	ENSG00000197594	ENPP1
1889	1358.47	-0.207762	0.0602673	-3.44735	0.000566121	0.00528954	ENSG00000239306	RBM14
1890	998.373	0.228224	0.066239	3.44547	0.000570067	0.00531789	ENSG00000198799	LRIG2
1891	12.0482	-1.35292	0.392647	-3.44564	0.000569713	0.00531789	ENSG00000092607	TBX15
1892	1467.75	0.169984	0.049335	3.44551	0.000569978	0.00531789	ENSG00000171723	GPHN
1893	1174.93	0.4041	0.117308	3.44477	0.000571548	0.00532887	ENSG00000138386	NAB1
1894	986.598	-0.24279	0.070496	-3.44402	0.000573125	0.00534072	ENSG00000167182	SP2
1895	9412.66	0.209244	0.0607621	3.44366	0.0005739	0.0053451	ENSG00000117906	RCN2
1896	3921.19	0.243535	0.0707288	3.44322	0.000574827	0.00535033	ENSG00000104765	BNIP3L
1897	9123.08	-0.342699	0.0995319	-3.44311	0.000575074	0.00535033	ENSG00000104529	EEF1D
1898	41.6787	0.672546	0.195368	3.44245	0.000576469	0.00536046	ENSG00000234215	CT66
1899	2583.53	0.249362	0.0724461	3.44204	0.00057734	0.0053657	ENSG00000146433	TMEM181
1900	3592.81	0.29434	0.0855296	3.44138	0.000578752	0.00537597	ENSG00000095564	BTAF1
1901	599.812	-0.257909	0.0749491	-3.44113	0.0005793	0.00537821	ENSG00000197070	ARRDC1
1902	1614.64	0.226684	0.0658898	3.44035	0.000580952	0.00539068	ENSG00000091009	RBM27
1903	2766.54	-0.24983	0.0726223	-3.44012	0.00058145	0.00539132	ENSG00000132323	ILKAP
1904	73.919	0.57728	0.167812	3.44004	0.000581637	0.00539132	ENSG00000231154	NA
1905	109.595	-0.450947	0.131128	-3.439	0.000583871	0.00540867	ENSG00000198598	MMP17
1906	930.092	0.237688	0.0691178	3.43888	0.000584128	0.00540867	ENSG00000054654	SYNE2
1907	11.1072	-1.37189	0.398978	-3.43849	0.000584958	0.00541063	ENSG00000124557	BTN1A1
1908	2033.7	-0.241054	0.0701037	-3.43853	0.000584875	0.00541063	ENSG00000197136	PCNX3
1909	1732.03	-0.244986	0.0712581	-3.43801	0.000586008	0.00541747	ENSG00000100726	TELO2
1910	2630.58	-0.284216	0.082675	-3.43775	0.00058656	0.00541749	ENSG00000117411	B4GALT2
1911	1738.93	-0.271538	0.0789877	-3.43772	0.000586629	0.00541749	ENSG00000023902	PLEKHO1
1912	318.424	0.423976	0.123417	3.43531	0.000591882	0.00546226	ENSG00000228506	NA
1913	1511.25	-0.267188	0.0777794	-3.43521	0.000592101	0.00546226	ENSG00000273604	EPOP
1914	7852.45	0.203902	0.0593678	3.43456	0.000593513	0.00546489	ENSG00000047410	TPR
1915	58.263	-0.635837	0.185123	-3.43467	0.000593282	0.00546489	ENSG00000121577	POPDC2
1916	422.661	0.289607	0.0843126	3.43492	0.000592736	0.00546489	ENSG00000149289	ZC3H12C
1917	41.0881	-0.715015	0.208186	-3.43451	0.000593636	0.00546489	ENSG00000140527	WDR93
1918	1198.86	-0.194421	0.0566197	-3.4338	0.000595177	0.00547331	ENSG00000163832	ELP6
1919	2620.31	0.282805	0.0823582	3.43383	0.000595107	0.00547331	ENSG00000168246	UBTD2
1920	7784.95	0.183896	0.0535679	3.43294	0.000597073	0.00547923	ENSG00000118816	CCNI
1921	2502.93	0.226463	0.065967	3.43298	0.000596991	0.00547923	ENSG00000137831	UACA
1922	285.091	-0.288142	0.0839282	-3.4332	0.000596498	0.00547923	ENSG00000135709	KIAA0513
1923	2523.37	-0.242791	0.0707229	-3.43299	0.000596957	0.00547923	ENSG00000068120	COASY
1924	700.548	0.279142	0.0813216	3.43257	0.000597888	0.00548383	ENSG00000033867	SLC4A7
1925	433.392	0.34014	0.0991065	3.43207	0.000599002	0.00549117	ENSG00000151229	SLC2A13
1926	14.3323	-1.26706	0.369376	-3.43028	0.000602959	0.00552166	ENSG00000272662	NA
1927	41.8919	0.734722	0.214183	3.43034	0.000602816	0.00552166	ENSG00000213492	NT5C3AP1
1928	915.663	0.421146	0.12281	3.42925	0.000605252	0.00553975	ENSG00000155903	RASA2
1929	166.547	-0.507982	0.148164	-3.42851	0.000606898	0.00555191	ENSG00000167136	ENDOG
1930	391.426	-0.289949	0.0845743	-3.42834	0.000607295	0.00555263	ENSG00000115286	NDUFS7
1931	14062.8	0.253635	0.0739944	3.42776	0.000608588	0.00556155	ENSG00000132485	ZRANB2
1932	821.352	0.303541	0.0885696	3.42715	0.000609961	0.00557119	ENSG00000125772	GPCPD1
1933	2508.42	0.229121	0.0668813	3.42578	0.000613042	0.00559641	ENSG00000121741	ZMYM2
1934	3276.77	0.261205	0.076259	3.42523	0.00061427	0.0056047	ENSG00000135862	LAMC1
1935	2879.43	0.168219	0.0491179	3.42479	0.000615269	0.00561088	ENSG00000134371	CDC73
1936	320.791	-0.248818	0.072678	-3.42357	0.000618041	0.00563313	ENSG00000240356	NA
1937	4510.42	0.142094	0.0415064	3.42343	0.000618353	0.00563313	ENSG00000135269	TES
1938	4605.33	0.176829	0.0516574	3.42311	0.000619087	0.00563395	ENSG00000102172	SMS
1939	836.219	-0.230592	0.0673625	-3.42315	0.000618993	0.00563395	ENSG00000073050	XRCC1
1940	3330.72	0.202452	0.0591484	3.42279	0.000619825	0.00563773	ENSG00000164830	OXR1
1941	9147.35	0.16898	0.0493796	3.42207	0.000621468	0.0056468	ENSG00000153147	SMARCA5
1942	2382.61	-0.183411	0.0535964	-3.42207	0.000621462	0.0056468	ENSG00000204569	PPP1R10
1943	4310.26	0.198893	0.0581305	3.42149	0.000622794	0.00565298	ENSG00000067064	IDI1
1944	2250.37	0.181186	0.0529535	3.42161	0.000622509	0.00565298	ENSG00000089916	GPATCH2L
1945	3191.07	0.326513	0.0954644	3.42026	0.000625617	0.00567565	ENSG00000196914	ARHGEF12
1946	1643.29	-0.271062	0.0792693	-3.41951	0.000627331	0.00568825	ENSG00000183172	SMDT1
1947	103.374	0.467269	0.136677	3.41878	0.000629033	0.00570073	ENSG00000168702	LRP1B
1948	29323.6	0.169366	0.0495516	3.41797	0.000630905	0.00571254	ENSG00000069275	NUCKS1
1949	3240.62	0.181992	0.0532461	3.41793	0.000630989	0.00571254	ENSG00000185414	MRPL30
1950	2253.5	-0.274093	0.0802113	-3.41714	0.000632831	0.00572626	ENSG00000108819	PPP1R9B
1951	3419.42	-0.294991	0.086363	-3.41571	0.000636148	0.00574923	ENSG00000168894	RNF181
1952	14231.7	0.197038	0.0576872	3.41563	0.000636356	0.00574923	ENSG00000072274	TFRC
1953	11783.5	0.196401	0.0574975	3.41582	0.000635907	0.00574923	ENSG00000164346	NSA2
1954	1846.79	0.205703	0.0602296	3.41532	0.000637081	0.0057528	ENSG00000189308	LIN54
1955	1841.57	-0.180351	0.0528161	-3.41471	0.000638509	0.00575975	ENSG00000188157	AGRN
1956	197.259	0.466417	0.136587	3.4148	0.00063829	0.00575975	ENSG00000274422	NA
1957	7549.66	-0.310002	0.0907883	-3.41456	0.000638847	0.00575983	ENSG00000196642	RABL6
1958	147.29	-0.365666	0.107099	-3.41427	0.000639537	0.00576011	ENSG00000075399	VPS9D1
1959	13733.6	-0.269581	0.0789573	-3.41427	0.000639536	0.00576011	ENSG00000131143	COX4I1
1960	1066.2	0.239734	0.070227	3.4137	0.000640873	0.00576918	ENSG00000048405	ZNF800
1961	1163.07	-0.388356	0.113803	-3.41252	0.000643653	0.00578959	ENSG00000014164	ZC3H3
1962	6824.91	0.153962	0.0451178	3.41246	0.000643803	0.00578959	ENSG00000170759	KIF5B
1963	1812.41	-0.266165	0.0780116	-3.41186	0.000645212	0.00579685	ENSG00000164051	CCDC51
1964	1033.4	-0.214282	0.0628086	-3.41167	0.000645668	0.00579685	ENSG00000168936	TMEM129
1965	456.22	-0.380117	0.111421	-3.41155	0.000645936	0.00579685	ENSG00000174132	FAM174A
1966	523928	0.23713	0.0695061	3.41164	0.000645734	0.00579685	ENSG00000198804	COX1
1967	2564.34	0.214873	0.0629941	3.411	0.000647252	0.00580568	ENSG00000111911	HINT3
1968	1029.7	0.275581	0.0807964	3.4108	0.000647714	0.00580685	ENSG00000164684	ZNF704
1969	56.0692	-0.662099	0.194151	-3.41022	0.00064911	0.00581639	ENSG00000255224	NA
1970	11084.8	0.12039	0.0353055	3.40995	0.000649736	0.00581889	ENSG00000109606	DHX15
1971	764.682	-0.338445	0.0992558	-3.40982	0.000650055	0.00581889	ENSG00000105137	SYDE1
1972	6074.87	-0.220217	0.0645874	-3.40959	0.000650602	0.00582081	ENSG00000108179	PPIF
1973	1820.95	-0.296018	0.0868889	-3.40685	0.000657168	0.00587655	ENSG00000101220	ADISSP
1974	17.9399	-1.23463	0.362428	-3.40654	0.000657909	0.00587757	ENSG00000253955	LINC02995
1975	1244.13	0.307404	0.0902399	3.40653	0.000657954	0.00587757	ENSG00000110422	HIPK3
1976	1667.1	0.19919	0.0584882	3.40565	0.00066007	0.00589346	ENSG00000158092	NCK1
1977	1034.1	-0.217277	0.0638099	-3.40507	0.000661468	0.00590293	ENSG00000100413	POLR3H
1978	362.131	-0.436727	0.128297	-3.40404	0.000663961	0.00592215	ENSG00000230798	FOXD3-AS1
1979	679.087	-0.23663	0.0695201	-3.40376	0.000664639	0.00592518	ENSG00000171067	C11orf24
1980	138.431	-0.402258	0.118215	-3.40276	0.000667095	0.00594404	ENSG00000074370	ATP2A3
1981	4348.78	-0.158261	0.0465147	-3.40238	0.000668028	0.00594933	ENSG00000169180	XPO6
1982	2119.83	0.178867	0.0525957	3.40079	0.000671917	0.00598091	ENSG00000144283	PKP4
1983	122.062	0.418221	0.123072	3.39819	0.000678332	0.00603188	ENSG00000289106	NA
1984	1091.83	0.345772	0.10175	3.39826	0.000678172	0.00603188	ENSG00000107560	RAB11FIP2
1985	16603.3	-0.324201	0.0954173	-3.39771	0.000679517	0.00603935	ENSG00000132507	EIF5A
1986	1592.47	-0.390729	0.115008	-3.39739	0.000680308	0.0060433	ENSG00000160877	NACC1
1987	1758.9	-0.431561	0.127041	-3.39702	0.000681249	0.00604859	ENSG00000125995	ROMO1
1988	583.029	0.292302	0.0861395	3.39335	0.000690432	0.00612702	ENSG00000185946	RNPC3
1989	525.989	0.252085	0.0743149	3.39212	0.000693549	0.00614844	ENSG00000215784	FAM72D
1990	1272.45	0.307653	0.0906958	3.39214	0.00069348	0.00614844	ENSG00000166734	GOLM2
1991	154.821	0.446533	0.131673	3.39122	0.000695814	0.006162	ENSG00000164176	EDIL3
1992	950.969	0.228716	0.0674439	3.39121	0.000695851	0.006162	ENSG00000001629	ANKIB1
1993	285.406	0.349519	0.10307	3.3911	0.000696135	0.006162	ENSG00000047597	XK
1994	3086.26	0.215003	0.063419	3.3902	0.000698418	0.00617908	ENSG00000075239	ACAT1
1995	2553.06	0.273711	0.0807426	3.38992	0.000699136	0.00618229	ENSG00000082258	CCNT2
1996	3734.9	0.191268	0.0564352	3.38916	0.000701069	0.0061909	ENSG00000152492	CCDC50
1997	787.403	0.225387	0.066503	3.38912	0.00070117	0.0061909	ENSG00000197217	ENTPD4
1998	918.679	-0.403999	0.119203	-3.38916	0.000701067	0.0061909	ENSG00000176845	METRNL
1999	24204.3	0.208553	0.06156	3.3878	0.000704548	0.00621132	ENSG00000156976	EIF4A2
[truncated: 22,397 more rows]
