# Supplementary material for: Prion-like Properties of Short Isoforms of Human Chromatin Modifier PHC3
Source: Int J Mol Sci. 2025 Feb 11;26(4):1512. doi: 10.3390/ijms26041512 (PMC11855497; doi:10.3390/ijms26041512)
Supplement: Supplementary file 1 [file ijms-26-01512-s001.zip › 2025 PHC3 Dataset S3 Expression of the ubiquitin-proteasome system genes.xlsx]

## Sheet: Proteasome_genes
ENSEMBL	SYMBOL	baseMean	log2FoldChange	lfcSE	stat	pvalue	padj
ENSG00000182325	FBXL6	833.133	-0.682078	0.0753026	-9.05783	1.33e-19	2.12e-16
ENSG00000005486	RHBDD2	1948.47	-0.532068	0.0863271	-6.16339	7.12e-10	2.1e-07
ENSG00000145506	NKD2	512.627	-0.50446	0.124618	-4.04805	5.16e-05	0.00101272
ENSG00000173846	PLK3	238.487	-0.4879	0.1161	-4.20242	2.64e-05	0.000628443
ENSG00000101255	TRIB3	2707.13	-0.471751	0.107575	-4.38533	1.16e-05	0.000352894
ENSG00000107872	FBXL15	398.982	-0.471056	0.0991228	-4.75224	2.01e-06	0.000103491
ENSG00000159069	FBXW5	2750.41	-0.466207	0.0940384	-4.95763	7.14e-07	4.76e-05
ENSG00000103266	STUB1	1974.44	-0.458452	0.0580512	-7.89738	2.85e-15	3.51e-12
ENSG00000123159	GIPC1	3719.27	-0.448119	0.120806	-3.7094	0.000207752	0.00261424
ENSG00000099804	CDC34	4825.58	-0.39957	0.106359	-3.75679	0.00017211	0.00227648
ENSG00000070423	RNF126	2890.44	-0.382632	0.0931318	-4.1085	3.98e-05	0.000839956
ENSG00000105325	FZR1	2564.87	-0.380078	0.0977564	-3.88801	0.000101069	0.00155039
ENSG00000156381	ANKRD9	1192.59	-0.355552	0.108849	-3.26648	0.00108892	0.00851423
ENSG00000107404	DVL1	5280.99	-0.355523	0.0954102	-3.72625	0.000194348	0.00247832
ENSG00000179526	SHARPIN	1011.77	-0.353483	0.0741599	-4.76649	1.87e-06	9.82e-05
ENSG00000133265	HSPBP1	2575.77	-0.352386	0.108689	-3.24215	0.00118632	0.00901388
ENSG00000130706	ADRM1	2808.21	-0.340077	0.105681	-3.21796	0.00129108	0.00957281
ENSG00000167962	ZNF598	2173.81	-0.336162	0.0763808	-4.40113	1.08e-05	0.000332781
ENSG00000164897	TMUB1	4472.86	-0.335407	0.0856084	-3.91792	8.93e-05	0.00141637
ENSG00000175197	DDIT3	1414.96	-0.3232	0.0909541	-3.55344	0.000380234	0.00402096
ENSG00000107829	FBXW4	693.198	-0.322398	0.0896243	-3.59722	0.000321642	0.00354942
ENSG00000076604	TRAF4	2935.34	-0.31695	0.0798935	-3.96716	7.27e-05	0.00124727
ENSG00000103363	ELOB	4268.55	-0.314514	0.0946698	-3.32222	0.000893037	0.00737842
ENSG00000178381	ZFAND2A	1594.36	-0.305947	0.0879099	-3.48023	0.000500986	0.00487089
ENSG00000160087	UBE2J2	2638.24	-0.292428	0.0693667	-4.21568	2.49e-05	0.000606255
ENSG00000198171	DDRGK1	1811.77	-0.288326	0.0774806	-3.72126	0.000198231	0.00251433
ENSG00000109501	WFS1	632.709	-0.269979	0.0761046	-3.54748	0.000388941	0.00407608
ENSG00000160445	ZER1	1387.33	-0.254315	0.0568457	-4.47378	7.69e-06	0.000266177
ENSG00000182979	MTA1	4048.44	-0.246502	0.068093	-3.62007	0.000294521	0.00334111
ENSG00000078061	ARAF	1264.83	-0.245202	0.0539682	-4.54347	5.53e-06	0.000210413
ENSG00000179262	RAD23A	3467.85	-0.244852	0.0621725	-3.93826	8.21e-05	0.00134194
ENSG00000115307	AUP1	6986.8	-0.24112	0.0595874	-4.04649	5.2e-05	0.00101445
ENSG00000108344	PSMD3	6707.22	-0.236187	0.0719546	-3.28244	0.00102913	0.00818855
ENSG00000135334	AKIRIN2	5212.26	-0.236085	0.0663045	-3.56062	0.000369975	0.00394107
ENSG00000099364	FBXL19	1791.62	-0.232633	0.0497531	-4.67575	2.93e-06	0.000134812
ENSG00000090316	MAEA	3223.32	-0.229401	0.0627453	-3.65607	0.000256116	0.00301045
ENSG00000168936	TMEM129	1033.4	-0.214282	0.0628086	-3.41167	0.000645668	0.00579685
ENSG00000051108	HERPUD1	8248.33	-0.208687	0.0499285	-4.17972	2.92e-05	0.000669963
ENSG00000145916	RMND5B	1427.61	-0.194503	0.0482154	-4.03405	5.48e-05	0.00105029
ENSG00000172046	USP19	3549.34	-0.171365	0.0413955	-4.13971	3.48e-05	0.000766062
ENSG00000146535	GNA12	2105.54	-0.158128	0.0488597	-3.23637	0.00121062	0.00915339
ENSG00000044574	HSPA5	35813.9	-0.15241	0.0418632	-3.64067	0.000271928	0.00315067
ENSG00000108588	CCDC47	6119.57	0.135285	0.0420886	3.21428	0.00130772	0.00966883
ENSG00000013374	NUB1	8430.9	0.152952	0.0431024	3.54858	0.000387312	0.00407365
ENSG00000135018	UBQLN1	11109.1	0.153531	0.0389467	3.94207	8.08e-05	0.0013292
ENSG00000101557	USP14	4631.97	0.155517	0.0434604	3.57837	0.000345747	0.00374661
ENSG00000173473	SMARCC1	11517.4	0.156563	0.0473782	3.30453	0.000951368	0.00772175
ENSG00000094880	CDC23	4904.85	0.162208	0.0506167	3.20464	0.00135234	0.00988454
ENSG00000078304	PPP2R5C	6019.18	0.167763	0.0381418	4.39839	1.09e-05	0.000335823
ENSG00000116750	UCHL5	3524.52	0.188858	0.0523054	3.61068	0.00030539	0.00342628
ENSG00000177889	UBE2N	5479.51	0.201767	0.0469659	4.29603	1.74e-05	0.00047448
ENSG00000165525	NEMF	1371.14	0.205672	0.0618866	3.32337	0.000889367	0.00735157
ENSG00000147475	ERLIN2	3289.03	0.207294	0.0574321	3.60937	0.000306938	0.00343264
ENSG00000068912	ERLEC1	3192.28	0.212574	0.0530927	4.00382	6.23e-05	0.00112389
ENSG00000174842	GLMN	1070.69	0.21373	0.0639865	3.34023	0.000837077	0.00703233
ENSG00000112249	ASCC3	2564.92	0.216795	0.0628473	3.44955	0.000561526	0.00527195
ENSG00000001629	ANKIB1	950.969	0.228716	0.0674439	3.39121	0.000695851	0.006162
ENSG00000114098	ARMC8	2203.29	0.228721	0.0542069	4.21941	2.45e-05	0.000599209
ENSG00000198168	SVIP	1056.52	0.230477	0.0717152	3.21379	0.00130997	0.00967598
ENSG00000198862	LTN1	2332.77	0.23888	0.0551642	4.33034	1.49e-05	0.000420284
ENSG00000050130	JKAMP	838.566	0.24442	0.0694912	3.51728	0.000435986	0.00440478
ENSG00000014123	UFL1	2291.65	0.246631	0.0551622	4.47102	7.78e-06	0.000268571
ENSG00000034677	RNF19A	949.643	0.249136	0.0771959	3.22732	0.00124954	0.00933608
ENSG00000153132	CLGN	2175.23	0.253259	0.0528151	4.7952	1.63e-06	9e-05
ENSG00000108854	SMURF2	1325.19	0.253322	0.0701054	3.61344	0.00030216	0.00340534
ENSG00000081154	PCNP	15017.7	0.253354	0.0522983	4.84441	1.27e-06	7.48e-05
ENSG00000107566	ERLIN1	1812.38	0.256651	0.0514769	4.98575	6.17e-07	4.25e-05
ENSG00000072401	UBE2D1	1380.58	0.256878	0.0738513	3.47832	0.000504571	0.00489156
ENSG00000129292	PHF20L1	4379.89	0.260096	0.0510566	5.09426	3.5e-07	2.73e-05
ENSG00000078140	UBE2K	5388.33	0.26126	0.0603345	4.3302	1.49e-05	0.000420284
ENSG00000111885	MAN1A1	2331.62	0.270177	0.0752925	3.58836	0.000332762	0.0036537
ENSG00000001084	GCLC	2377.2	0.274976	0.0597636	4.60107	4.2e-06	0.000171375
ENSG00000053900	ANAPC4	671.254	0.280483	0.0855506	3.27856	0.00104338	0.00826902
ENSG00000168078	PBK	2239.52	0.28434	0.0777755	3.6559	0.000256278	0.00301045
ENSG00000180667	YOD1	2320.49	0.292804	0.0772795	3.78889	0.000151322	0.00208076
ENSG00000198961	PJA2	4476.9	0.294389	0.0778841	3.77984	0.00015693	0.00213276
ENSG00000082898	XPO1	11062.5	0.295393	0.0700729	4.21551	2.49e-05	0.000606255
ENSG00000005812	FBXL3	5146.26	0.314657	0.0867254	3.6282	0.000285401	0.00326699
ENSG00000174010	KLHL15	2358.03	0.326592	0.0808601	4.03897	5.37e-05	0.00103418
ENSG00000166266	CUL5	2337.31	0.32946	0.0844534	3.90108	9.58e-05	0.00149288
ENSG00000198162	MAN1A2	3628.67	0.343527	0.0985632	3.48534	0.000491507	0.00480249
ENSG00000134253	TRIM45	224.929	0.360611	0.110197	3.27242	0.0010663	0.00839971
ENSG00000109654	TRIM2	599.202	0.366258	0.108817	3.36581	0.000763196	0.00658837
ENSG00000144228	SPOPL	860.322	0.367781	0.0824487	4.46073	8.17e-06	0.000276343
ENSG00000146373	RNF217	925.159	0.417686	0.102333	4.08165	4.47e-05	0.00091506
ENSG00000131171	SH3BGRL	1419.05	0.448927	0.0925785	4.84914	1.24e-06	7.35e-05
